# Supplementary material for: Crustal movement and strain distribution in East Asia revealed by GPS observations
Source: Sci Rep. 2019 Nov 14;9:16797. doi: 10.1038/s41598-019-53306-y (PMC6856154; doi:10.1038/s41598-019-53306-y)
Supplement: Supplementary file 2 — Dataset 1 [file 41598_2019_53306_MOESM2_ESM.xls]

## Sheet: Sheet1
Lon/deg	Lat/deg	Ve_SC	Vn_SC	Ve_EURA	Vn_EURA	Ve_ITRF2008	Vn_ITRF2008	sig_ve	sig_vn	cen	site
112.6140	41.2710	-3.49	1.67	1.89	-1.06	28.69	-9.77	1.20	1.20	0.000	A001
112.5640	40.8920	-3.60	1.57	1.78	-1.15	28.62	-9.85	1.20	1.20	0.000	A002
112.4800	40.5290	-3.21	1.66	2.18	-1.06	29.05	-9.74	1.20	1.20	0.000	A003
112.3540	40.1710	-2.02	0.86	3.38	-1.86	30.29	-10.50	1.20	1.20	0.000	A004
113.1320	41.0190	-3.49	1.80	1.87	-0.95	28.64	-9.79	1.20	1.20	0.000	A005
113.2130	40.7870	-3.19	1.61	2.18	-1.15	28.96	-10.01	1.20	1.20	0.000	A006
113.1960	40.4470	-2.49	1.61	2.88	-1.15	29.69	-10.00	1.20	1.20	0.000	A007
112.7270	40.0160	-1.61	0.78	3.78	-1.95	30.67	-10.69	1.20	1.20	0.000	A008
113.2410	40.1430	-2.60	0.21	2.77	-2.56	29.60	-11.42	1.20	1.20	0.000	A009
113.9890	41.1050	-3.56	1.35	1.77	-1.45	28.45	-10.50	1.20	1.20	0.000	A010
113.8870	40.8760	-3.67	2.15	1.67	-0.65	28.38	-9.67	1.20	1.20	0.000	A011
113.7570	40.3720	-3.28	0.84	2.07	-1.95	28.83	-10.94	1.20	1.20	0.000	A012
113.6590	40.0370	-1.89	0.33	3.47	-2.45	30.26	-11.42	1.20	1.20	0.000	A013
114.7080	41.1760	-3.74	0.59	1.57	-2.25	28.17	-11.47	1.20	1.20	0.000	A014
114.2180	40.7080	-3.16	0.96	2.17	-1.85	28.86	-10.95	1.20	1.20	0.000	A015
114.4310	40.4510	-2.86	0.98	2.47	-1.84	29.15	-11.00	1.20	1.20	0.000	A016
114.1160	40.4570	-2.37	0.46	2.96	-2.34	29.68	-11.42	1.20	1.20	0.000	A017
114.1430	40.1180	-2.37	2.46	2.97	-0.34	29.71	-9.43	1.30	1.40	0.000	A018
114.7990	40.8540	-3.55	1.20	1.76	-1.63	28.37	-10.88	1.20	1.20	0.000	A019
115.0370	40.5640	-4.45	0.81	0.86	-2.04	27.47	-11.34	1.20	1.20	0.000	A020
114.8160	40.4390	-2.25	0.70	3.07	-2.14	29.71	-11.39	1.20	1.20	0.000	A021
114.6760	40.2340	-2.46	0.79	2.87	-2.04	29.54	-11.26	1.20	1.20	0.000	A022
114.9500	40.0930	-2.26	0.61	3.05	-2.24	29.71	-11.52	1.20	1.20	0.000	A023
112.8410	39.8190	-1.31	0.89	4.08	-1.85	30.97	-10.62	1.20	1.20	0.000	A024
112.8100	39.5440	-2.61	-0.02	2.78	-2.76	29.69	-11.52	1.20	1.20	0.000	A025
112.8360	39.1820	-1.62	0.48	3.78	-2.27	30.71	-11.03	1.20	1.20	0.000	A026
112.8010	38.9910	-1.72	0.48	3.68	-2.26	30.63	-11.02	1.20	1.20	0.000	A027
112.7670	38.7310	-1.53	0.48	3.87	-2.26	30.84	-11.01	1.20	1.20	0.000	A028
112.6930	38.4010	-1.43	0.28	3.98	-2.45	30.97	-11.18	1.20	1.20	0.000	A029
113.0570	39.8190	-1.71	1.20	3.67	-1.55	30.54	-10.37	1.20	1.20	0.000	A030
113.2770	39.5780	-1.80	0.01	3.58	-2.76	30.44	-11.63	1.20	1.20	0.000	A031
113.1920	39.1830	-1.51	-0.29	3.87	-3.05	30.77	-11.90	1.20	1.20	0.000	A032
113.6570	39.0550	-1.80	0.13	3.57	-2.65	30.43	-11.62	1.20	1.20	0.000	A033
112.9690	38.4430	-2.32	0.19	3.08	-2.56	30.04	-11.36	1.20	1.20	0.000	A035
113.6440	39.7230	-1.59	0.53	3.77	-2.26	30.59	-11.22	1.20	1.20	0.000	A036
113.8050	39.5690	-2.19	0.34	3.17	-2.45	29.98	-11.45	1.20	1.20	0.000	A037
113.7390	39.2930	-1.60	0.84	3.76	-1.94	30.60	-10.93	1.20	1.20	0.000	A038
113.9360	39.1130	-1.69	0.85	3.67	-1.94	30.50	-10.98	1.20	1.20	0.000	A039
113.6420	38.7750	-1.91	-0.07	3.47	-2.86	30.35	-11.82	1.20	1.20	0.000	A040
114.2230	39.7660	-1.68	0.76	3.66	-2.05	30.42	-11.16	1.20	1.20	0.000	A041
114.2260	39.4250	-1.88	0.56	3.47	-2.25	30.25	-11.36	1.20	1.20	0.000	A042
114.2290	38.8760	-2.19	0.16	3.17	-2.65	29.98	-11.76	1.20	1.20	0.000	A043
114.1220	38.5770	-1.40	0.56	3.97	-2.25	30.81	-11.33	1.20	1.20	0.000	A044
115.2650	39.6420	-2.45	0.72	2.86	-2.14	29.52	-11.50	1.20	1.20	0.000	A045
114.5820	39.8390	-1.87	0.58	3.47	-2.25	30.18	-11.44	1.20	1.20	0.000	A046
114.8210	39.6990	-2.16	0.60	3.17	-2.24	29.87	-11.49	1.20	1.20	0.000	A047
114.5600	39.3620	-1.88	0.68	3.46	-2.14	30.21	-11.33	1.20	1.20	0.000	A048
114.7410	39.0440	-1.58	0.49	3.76	-2.35	30.51	-11.58	1.20	1.20	0.000	A049
114.5830	38.8260	-1.68	0.08	3.67	-2.75	30.45	-11.94	1.20	1.20	0.000	A050
114.5570	38.4280	-0.99	1.88	4.36	-0.94	31.17	-10.13	1.20	1.20	0.000	A051
114.9290	38.7700	-1.97	0.30	3.37	-2.54	30.12	-11.82	1.20	1.20	0.000	A052
115.2970	40.9790	-4.03	0.92	1.26	-1.94	27.81	-11.31	1.20	1.20	0.000	A053
115.4060	40.6910	-3.33	1.53	1.97	-1.34	28.53	-10.73	1.20	1.20	0.000	A054
115.3990	40.5280	-3.54	0.33	1.75	-2.54	28.33	-11.93	1.20	1.20	0.000	A055
115.1720	40.3430	-2.15	0.72	3.16	-2.13	29.77	-11.47	1.20	1.20	0.000	A056
115.1600	40.1910	-2.55	0.92	2.76	-1.94	29.39	-11.27	1.20	1.20	0.000	A057
115.7190	41.2950	-3.92	0.95	1.35	-1.93	27.83	-11.40	1.20	1.20	0.000	A058
115.8390	40.9130	-4.02	1.06	1.25	-1.83	27.75	-11.33	1.20	1.20	0.000	A059
115.6000	40.3930	-3.13	1.14	2.17	-1.74	28.73	-11.18	1.20	1.20	0.000	A061
115.4780	40.3520	-3.04	0.73	2.26	-2.14	28.84	-11.55	1.20	1.20	0.000	A062
116.0730	41.1190	-3.11	1.87	2.16	-1.03	28.61	-10.58	1.20	1.20	0.000	A063
116.1700	40.6600	-3.62	1.67	1.65	-1.23	28.13	-10.81	1.20	1.20	0.000	A064
116.4020	40.5290	-4.31	1.09	0.95	-1.83	27.42	-11.46	1.20	1.20	0.000	A065
115.9260	40.3460	-3.13	0.96	2.16	-1.93	28.69	-11.45	1.20	1.20	0.000	A066
116.2480	40.1050	-3.22	-0.12	2.05	-3.03	28.57	-12.62	1.40	1.40	0.000	A067
116.6200	41.2200	-3.99	1.80	1.26	-1.13	27.64	-10.81	1.20	1.20	0.000	A068
116.9320	41.0370	-3.79	0.92	1.44	-2.02	27.81	-11.78	1.20	1.20	0.000	A069
116.6230	40.7300	-4.10	1.60	1.15	-1.33	27.58	-11.01	1.20	1.20	0.000	A070
116.8300	40.4310	-3.70	0.91	1.55	-2.03	27.98	-11.76	1.20	1.20	0.000	A071
116.5910	40.3090	-3.31	0.20	1.96	-2.72	28.42	-12.40	1.20	1.20	0.000	A072
117.1740	41.2260	-3.78	2.33	1.45	-0.63	27.77	-10.44	1.20	1.20	0.000	A074
117.3560	40.9340	-3.28	1.44	1.94	-1.52	28.27	-11.38	1.20	1.20	0.000	A075
117.1510	40.6720	-3.39	2.33	1.85	-0.62	28.22	-10.43	1.20	1.20	0.000	A076
117.2650	40.4000	-3.39	2.03	1.85	-0.93	28.23	-10.76	1.20	1.20	0.000	A077
117.5420	40.4580	-3.98	1.45	1.24	-1.52	27.59	-11.42	1.20	1.20	0.000	A078
117.1370	40.1040	-4.00	1.83	1.25	-1.13	27.67	-10.93	1.20	1.20	0.000	A079
117.4870	40.1790	-3.19	2.05	2.04	-0.91	28.42	-10.80	1.20	1.20	0.000	A080
115.7000	39.9960	-2.64	0.65	2.66	-2.24	29.24	-11.70	1.20	1.20	0.000	A082
115.5610	39.6390	-2.05	0.74	3.25	-2.14	29.88	-11.57	1.20	1.20	0.000	A083
115.1660	39.4370	-1.86	0.52	3.46	-2.34	30.14	-11.67	1.20	1.20	0.000	A084
115.4880	39.3740	-1.45	0.34	3.86	-2.53	30.51	-11.94	1.20	1.20	0.000	A085
115.2670	39.0300	-1.56	0.42	3.76	-2.44	30.46	-11.80	1.20	1.20	0.000	A086
115.4930	38.8120	-1.76	0.44	3.56	-2.44	30.25	-11.85	1.20	1.20	0.000	A087
116.1390	39.9630	-2.33	1.07	2.95	-1.83	29.49	-11.40	1.20	1.20	0.000	A088
116.2170	39.9150	-2.33	1.88	2.95	-1.02	29.49	-10.61	1.20	1.20	0.000	A089
116.0870	39.6910	-2.33	1.17	2.95	-1.73	29.52	-11.29	1.20	1.20	0.000	A091
116.2920	39.7010	-1.23	2.18	4.05	-0.74	30.59	-10.34	1.20	1.20	0.000	A092
116.0030	39.4920	-1.84	0.66	3.45	-2.23	30.04	-11.77	1.20	1.20	0.000	A093
116.1270	38.7080	-2.05	-0.03	3.25	-2.93	29.88	-12.50	1.20	1.20	0.000	A096
116.9760	39.7590	-2.21	0.42	3.04	-2.52	29.51	-12.29	2.00	1.80	0.000	A099
116.7220	39.4900	-1.42	0.00	3.85	-2.93	30.36	-12.64	1.20	1.20	0.000	A100
116.3840	39.0810	-0.63	1.69	4.66	-1.22	31.24	-10.85	1.20	1.20	0.000	A102
116.6260	38.7070	-1.23	-0.30	4.05	-3.23	30.63	-12.91	1.60	1.60	0.000	A105
117.0880	40.0410	-3.80	2.42	1.45	-0.53	27.88	-10.32	1.20	1.20	0.000	A106
117.0940	39.4110	-3.31	2.22	1.95	-0.73	28.43	-10.52	1.40	1.40	0.000	A109
117.3050	39.1170	-1.81	0.64	3.44	-2.32	29.92	-12.16	1.20	1.20	0.000	A110
117.5030	39.6440	-2.80	0.95	2.44	-2.02	28.86	-11.91	1.20	1.20	0.000	A114
117.8570	41.2540	-4.36	1.67	0.84	-1.32	27.08	-11.29	1.20	1.20	0.000	A115
117.9410	41.0110	-4.16	1.57	1.05	-1.42	27.30	-11.41	1.20	1.20	0.000	A116
118.1230	40.7390	-3.66	2.38	1.54	-0.61	27.80	-10.65	1.20	1.20	0.000	A117
117.7430	40.6010	-4.07	1.56	1.15	-1.42	27.46	-11.37	1.20	1.20	0.000	A118
117.9500	40.2690	-3.08	1.87	2.13	-1.11	28.45	-11.11	1.20	1.20	0.000	A119
118.6490	41.0130	-3.54	1.01	1.64	-2.01	27.81	-12.17	1.20	1.20	0.000	A120
118.4510	40.5910	-4.56	1.60	0.64	-1.41	26.87	-11.52	1.20	1.20	0.000	A121
118.2840	40.3820	-4.16	1.59	1.04	-1.42	27.31	-11.49	1.20	1.20	0.000	A122
118.3410	40.1500	-4.77	2.19	0.44	-0.81	26.72	-10.90	1.20	1.20	0.000	A123
119.2030	40.9520	-4.43	1.54	0.73	-1.50	26.84	-11.79	1.20	1.20	0.000	A124
119.1190	40.7510	-3.63	2.33	1.54	-0.71	27.68	-10.98	1.60	1.60	0.000	A125
118.9140	40.3500	-4.25	1.52	0.93	-1.51	27.13	-11.73	1.20	1.20	0.000	A126
118.7100	40.0330	-3.86	2.41	1.34	-0.62	27.59	-10.79	1.20	1.20	0.000	A127
119.7820	40.8060	-4.02	1.77	1.12	-1.30	27.18	-11.72	1.20	1.20	0.000	A128
119.3770	40.4660	-4.23	1.35	0.93	-1.70	27.07	-12.03	1.20	1.20	0.000	A129
119.1650	40.3350	-3.84	1.94	1.34	-1.10	27.51	-11.38	1.20	1.20	0.000	A130
119.7080	40.3670	-3.83	1.87	1.32	-1.20	27.43	-11.60	1.20	1.20	0.000	A131
120.3020	40.3070	-4.21	2.00	0.93	-1.09	26.97	-11.63	1.20	1.20	0.000	A132
119.6640	40.0130	-4.33	2.46	0.83	-0.61	26.97	-11.00	1.20	1.20	0.000	A133
117.6990	39.9670	-3.79	1.06	1.44	-1.91	27.81	-11.85	1.20	1.20	0.000	A134
117.7930	39.6990	-3.99	1.36	1.24	-1.62	27.62	-11.58	1.20	1.20	0.000	A135
117.4750	39.3340	-2.40	2.05	2.85	-0.92	29.29	-10.80	1.20	1.20	0.000	A136
117.6500	39.0950	-2.00	1.55	3.25	-1.42	29.69	-11.35	1.20	1.20	0.000	A138
118.1270	39.8530	-4.38	1.58	0.84	-1.41	27.17	-11.45	1.20	1.20	0.000	A139
118.2180	39.6240	-2.88	2.29	2.34	-0.71	28.68	-10.77	1.20	1.20	0.000	A140
118.3090	39.0480	-2.49	-0.51	2.74	-3.51	29.11	-13.59	1.20	1.20	0.000	A141
118.7320	39.6940	-4.66	1.51	0.54	-1.51	26.82	-11.69	1.20	1.20	0.000	A142
118.5540	39.5420	-3.27	2.20	1.94	-0.81	28.25	-10.95	1.60	1.60	0.000	A143
118.5270	39.3060	-2.58	0.60	2.63	-2.41	28.96	-12.54	1.20	1.20	0.000	A144
118.8850	39.4710	-5.06	2.02	0.13	-1.01	26.41	-11.22	1.20	1.20	0.000	A145
119.2660	39.8700	-4.35	2.24	0.83	-0.81	27.03	-11.11	1.20	1.20	0.000	A147
118.9980	39.9040	-3.85	1.83	1.34	-1.20	27.57	-11.44	1.20	1.20	0.000	A148
116.1550	40.3240	-3.02	1.37	2.26	-1.54	28.77	-11.11	1.20	1.20	0.000	A150
116.1440	40.2590	-2.62	0.87	2.65	-2.03	29.17	-11.60	1.20	1.20	0.000	A151
116.2390	40.1970	-3.12	0.38	2.16	-2.53	28.67	-12.12	1.20	1.20	0.000	A152
116.0690	40.2670	-2.72	0.87	2.56	-2.03	29.08	-11.58	1.20	1.20	0.000	A153
116.1320	40.1940	-4.52	0.47	0.76	-2.43	27.28	-12.00	1.20	1.20	0.000	A154
116.1440	39.8830	-2.03	2.17	3.25	-0.73	29.80	-10.30	1.20	1.20	0.000	A155
116.3100	39.8100	-1.83	1.98	3.45	-0.93	29.98	-10.54	1.20	1.20	0.000	A156
116.1560	39.8430	-2.03	1.67	3.25	-1.24	29.80	-10.81	1.20	1.20	0.000	A157
116.0600	39.8330	-2.33	1.07	2.96	-1.83	29.52	-11.38	1.20	1.20	0.000	A158
116.0410	39.7850	-2.33	0.27	2.96	-2.63	29.52	-12.17	1.20	1.20	0.000	A159
120.7260	37.9360	-3.44	1.32	1.72	-1.79	27.90	-12.42	1.20	1.20	0.000	B001
120.8370	37.7890	-3.64	0.82	1.52	-2.29	27.70	-12.95	1.20	1.20	0.000	B002
120.4740	37.6460	-3.05	-0.39	2.12	-3.50	28.35	-14.07	1.20	1.20	0.000	B003
121.3260	37.4640	-3.13	1.35	2.01	-1.78	28.16	-12.55	1.20	1.20	0.000	B004
122.3690	37.1790	-3.60	1.30	1.51	-1.88	27.56	-12.88	1.20	1.20	0.000	B005
121.1740	36.7580	-2.74	1.34	2.42	-1.79	28.63	-12.52	1.20	1.20	0.000	B006
120.7370	36.9810	-3.05	1.42	2.12	-1.70	28.37	-12.33	1.20	1.20	0.000	B007
120.4640	33.1650	-1.19	0.20	4.03	-2.90	30.49	-13.47	1.30	1.30	0.000	B009
120.3660	32.5130	-1.20	1.00	4.03	-2.10	30.52	-12.65	1.30	1.30	0.000	B010
120.8890	31.9530	-0.49	0.13	4.73	-2.99	31.18	-13.66	1.40	1.40	0.000	B011
119.8940	31.7380	-0.11	2.68	5.14	-0.40	31.69	-10.84	1.30	1.30	0.000	B012
120.7740	31.6680	-0.39	0.22	4.83	-2.90	31.30	-13.54	1.30	1.30	0.000	B013
121.8010	31.7330	-0.77	0.87	4.43	-2.29	30.79	-13.16	1.40	1.40	0.000	B014
120.5690	31.2470	-0.30	0.51	4.93	-2.59	31.43	-13.19	1.30	1.30	0.000	B015
120.2050	30.8380	-0.71	0.09	4.53	-3.00	31.07	-13.51	1.30	1.30	0.000	B017
122.4340	30.7410	-0.96	1.01	4.22	-2.18	30.54	-13.19	1.40	1.40	0.000	B019
118.7930	37.5960	-2.89	1.12	2.34	-1.91	28.76	-12.10	1.20	1.20	0.000	B020
118.7310	36.9000	-2.60	0.71	2.64	-2.31	29.11	-12.49	1.20	1.20	0.000	B022
119.9920	37.1810	-2.97	1.38	2.22	-1.70	28.54	-12.17	1.20	1.20	0.000	B023
119.9240	36.8350	-2.77	0.88	2.44	-2.20	28.78	-12.65	1.20	1.20	0.000	B024
119.0290	36.6690	-1.20	0.83	4.03	-2.20	30.48	-12.45	1.60	1.60	0.000	B025
118.5640	36.5010	-2.71	1.30	2.54	-1.71	29.05	-11.85	1.20	1.20	0.000	B026
118.1260	36.7570	-2.42	1.08	2.84	-1.91	29.38	-11.95	1.20	1.20	0.000	B027
118.1580	36.1690	-2.73	0.18	2.54	-2.82	29.11	-12.86	1.20	1.20	0.000	B028
119.8200	36.3900	-1.78	0.27	3.43	-2.80	29.81	-13.23	1.30	1.30	0.000	B029
119.4670	35.9890	-2.90	0.65	2.33	-2.40	28.77	-12.75	1.20	1.20	0.000	B030
119.2000	35.7650	-2.00	0.64	3.24	-2.41	29.72	-12.69	1.20	1.20	0.000	B031
118.4390	35.5390	-2.32	0.60	2.94	-2.41	29.51	-12.52	1.20	1.20	0.000	B032
118.6490	35.7590	-2.62	0.81	2.63	-2.21	29.17	-12.37	1.20	1.20	0.000	B034
118.8510	35.5820	-2.61	0.92	2.64	-2.11	29.17	-12.31	1.20	1.20	0.000	B035
119.4840	35.4810	-2.40	0.55	2.83	-2.51	29.30	-12.86	1.20	1.20	0.000	B036
117.6100	35.5280	-2.94	0.35	2.34	-2.62	29.00	-12.54	1.20	1.20	0.000	B037
118.1820	35.0970	-2.13	0.68	3.14	-2.32	29.76	-12.37	1.20	1.20	0.000	B038
118.9090	35.1340	-2.22	0.62	3.03	-2.41	29.57	-12.63	1.20	1.20	0.000	B039
119.2820	34.5870	-2.01	0.44	3.23	-2.61	29.76	-12.91	1.30	1.30	0.000	B040
118.6370	34.4860	-1.83	0.91	3.43	-2.12	30.03	-12.27	1.30	1.30	0.000	B041
118.0410	34.8940	-2.24	0.48	3.04	-2.51	29.68	-12.53	1.20	1.20	0.000	B043
117.6980	34.5790	-1.95	0.76	3.34	-2.21	30.03	-12.15	1.20	1.20	0.000	B044
117.0990	35.0820	-1.86	-1.38	3.44	-4.32	30.17	-14.12	1.20	1.20	0.000	B045
117.2420	34.2770	-1.96	1.03	3.35	-1.93	30.09	-11.76	1.30	1.30	0.000	B046
117.9260	33.9040	-1.45	0.77	3.84	-2.22	30.53	-12.21	1.30	1.30	0.000	B047
118.3080	34.0500	-1.64	0.59	3.64	-2.41	30.28	-12.49	1.30	1.30	0.000	B048
119.2240	34.1120	-2.02	-0.46	3.23	-3.51	29.78	-13.80	1.30	1.30	0.000	B050
120.0380	33.5500	-1.60	0.58	3.63	-2.50	30.12	-12.98	1.30	1.30	0.000	B052
119.0120	33.5070	-1.73	0.73	3.54	-2.31	30.13	-12.55	1.30	1.30	0.000	B053
118.6730	33.7610	-1.43	0.91	3.84	-2.11	30.46	-12.27	1.30	1.30	0.000	B054
118.1900	33.4810	-1.25	0.78	4.04	-2.22	30.71	-12.27	1.30	1.30	0.000	B055
117.8990	33.4830	-1.45	0.67	3.85	-2.32	30.55	-12.30	1.30	1.30	0.000	B056
117.5580	33.5540	-0.86	1.15	4.45	-1.82	31.18	-11.72	1.30	1.30	0.000	B057
116.9840	33.6460	-1.27	0.22	4.06	-2.72	30.84	-12.49	1.30	1.30	0.000	B058
119.4240	33.1760	-1.32	0.45	3.94	-2.60	30.50	-12.94	1.30	1.30	0.000	B059
119.0370	32.7340	-1.03	1.13	4.24	-1.91	30.85	-12.16	1.30	1.30	0.000	B060
118.4770	32.9710	-1.04	0.60	4.24	-2.41	30.90	-12.53	1.30	1.30	0.000	B061
117.7080	32.5620	-0.96	0.76	4.35	-2.22	31.09	-12.16	1.30	1.30	0.000	B062
117.1080	32.4980	-1.27	0.13	4.05	-2.82	30.85	-12.62	1.30	1.30	0.000	B065
118.3000	32.2840	-1.05	0.49	4.24	-2.51	30.93	-12.59	1.30	1.30	0.000	B066
119.4900	32.4020	0.68	3.15	5.93	0.09	32.51	-10.26	1.30	1.30	0.000	B067
118.3350	31.7200	-0.75	0.19	4.54	-2.82	31.24	-12.90	1.30	1.30	0.000	B069
117.8150	31.6570	-1.26	0.76	4.04	-2.23	30.79	-12.19	1.30	1.30	0.000	B070
116.9710	31.0850	-1.08	0.62	4.25	-2.32	31.08	-12.09	1.30	1.30	0.000	B072
119.4640	31.3810	-0.62	0.75	4.64	-2.30	31.24	-12.65	1.30	1.30	0.000	B074
116.7540	38.3060	-3.34	1.41	1.95	-1.53	28.54	-11.24	1.20	1.20	0.000	C002
115.2990	38.4210	-0.67	2.12	4.65	-0.74	31.39	-10.11	1.20	1.20	0.000	C004
117.1780	38.0470	-2.53	2.03	2.75	-0.93	29.31	-10.74	1.20	1.20	0.000	C005
114.6500	38.3320	-2.29	0.79	3.06	-2.04	29.87	-11.25	1.20	1.20	0.000	C006
116.8320	37.6510	-2.84	-0.19	2.45	-3.13	29.08	-12.86	1.20	1.20	0.000	C009
116.2960	37.6960	-1.35	2.28	3.95	-0.63	30.63	-10.24	1.20	1.20	0.000	C010
114.8990	37.6180	-2.19	0.50	3.16	-2.34	29.98	-11.61	1.20	1.20	0.000	C012
114.3990	37.8720	-2.50	0.37	2.86	-2.45	29.72	-11.60	1.20	1.20	0.000	C013
113.9390	38.3440	-2.50	0.45	2.87	-2.34	29.75	-11.38	1.20	1.20	0.000	C014
114.1780	38.2170	-2.40	-0.14	2.97	-2.95	29.83	-12.04	1.20	1.20	0.000	C015
114.3570	38.0280	-2.30	0.37	3.07	-2.45	29.92	-11.59	1.20	1.20	0.000	C016
113.6130	37.8340	-2.62	0.03	2.76	-2.75	29.70	-11.71	1.20	1.20	0.000	C017
117.5710	37.6140	-2.42	0.55	2.85	-2.42	29.40	-12.33	1.20	1.20	0.000	C018
116.5580	37.3180	-2.35	1.59	2.96	-1.33	29.63	-11.00	1.20	1.20	0.000	C019
115.9620	36.9430	-0.67	1.76	4.66	-1.13	31.41	-10.66	1.20	1.20	0.000	C020
115.3940	37.3300	-1.38	1.53	3.96	-1.34	30.75	-10.73	1.20	1.20	0.000	C022
114.7630	37.3610	-1.99	-1.31	3.37	-4.14	30.22	-13.38	1.20	1.20	0.000	C023
114.4600	37.0830	-1.10	-0.32	4.27	-3.15	31.16	-12.31	2.40	2.30	0.000	C024
113.3710	37.0860	-2.53	0.12	2.87	-2.64	29.87	-11.54	1.20	1.20	0.000	C025
116.6050	36.9460	-1.96	0.50	3.34	-2.42	30.03	-12.10	1.20	1.20	0.000	C026
116.2230	36.3390	-2.77	0.78	2.55	-2.13	29.31	-11.72	1.20	1.20	0.000	C027
115.4180	36.4770	-0.79	-0.07	4.56	-2.93	31.39	-12.33	1.20	1.20	0.000	C028
114.6840	36.4390	-1.71	0.39	3.66	-2.44	30.56	-11.66	1.20	1.20	0.000	C030
114.2100	36.6970	-2.61	1.06	2.77	-1.75	29.71	-10.85	1.20	1.20	0.000	C031
116.5620	35.4100	-0.37	1.70	4.96	-1.22	31.72	-10.89	1.60	1.60	0.000	C034
116.0940	35.7880	-1.98	0.27	3.36	-2.63	30.15	-12.19	1.20	1.20	0.000	C035
115.7930	36.1400	-1.28	0.75	4.06	-2.13	30.87	-11.62	1.20	1.20	0.000	C036
115.0270	35.7170	-2.30	1.11	3.06	-1.74	29.96	-11.04	2.40	2.30	0.000	C037
114.5370	35.5670	-2.02	-0.52	3.36	-3.35	30.31	-12.53	1.20	1.20	0.000	C038
113.7750	35.5000	-1.23	-0.16	4.18	-2.94	31.20	-11.94	1.20	1.20	0.000	C040
113.7920	36.0100	-1.43	0.44	3.97	-2.35	30.97	-11.35	1.20	1.20	0.000	C041
113.4410	36.2060	-1.63	-0.08	3.77	-2.86	30.80	-11.77	1.20	1.20	0.000	C042
115.4220	35.2500	-1.00	0.03	4.36	-2.84	31.24	-12.24	1.20	1.20	0.000	C044
114.1740	35.1700	-1.53	-0.34	3.86	-3.15	30.86	-12.24	1.20	1.20	0.000	C046
113.2120	35.2680	-1.45	0.41	3.97	-2.35	31.05	-11.21	1.20	1.20	0.000	C047
112.8450	35.4730	-1.55	-2.61	3.88	-5.35	30.99	-14.12	2.20	2.20	0.000	C048
115.6300	34.4350	-1.10	-0.46	4.25	-3.34	31.14	-12.79	1.30	1.30	0.000	C049
114.3610	34.7510	-1.32	-0.13	4.06	-2.95	31.06	-12.09	1.20	1.20	0.000	C050
112.4050	34.7030	-0.57	0.56	4.87	-2.16	32.04	-10.82	1.20	1.20	0.000	C052
113.8640	34.0280	-0.84	0.34	4.57	-2.45	31.63	-11.47	1.30	1.30	0.000	C053
112.0480	34.1230	-0.27	0.34	5.19	-2.36	32.40	-10.93	1.30	1.30	0.000	C055
114.3450	33.0260	-0.83	0.47	4.56	-2.35	31.60	-11.48	1.30	1.30	0.000	C056
115.7910	32.9430	-0.60	-0.15	4.76	-3.04	31.67	-12.52	1.30	1.30	0.000	C058
113.3120	32.7510	-0.65	-0.49	4.77	-3.26	31.90	-12.14	1.30	1.30	0.000	C059
111.4750	33.2800	-0.99	0.51	4.49	-2.17	31.76	-10.59	1.30	1.30	0.000	C060
115.8780	31.6890	-0.70	-0.14	4.66	-3.03	31.58	-12.54	1.30	1.30	0.000	C061
114.0740	32.0990	-0.84	0.56	4.57	-2.24	31.64	-11.31	1.30	1.30	0.000	C062
112.3510	32.5380	0.13	0.06	5.58	-2.66	32.79	-11.30	1.30	1.30	0.000	C063
114.6350	31.2510	-0.73	0.59	4.66	-2.24	31.69	-11.45	1.30	1.30	0.000	C064
113.3480	31.6940	-1.15	0.51	4.28	-2.26	31.41	-11.15	1.30	1.30	0.000	C065
110.9460	41.3140	-3.53	1.57	1.90	-1.08	28.86	-9.37	1.20	1.20	0.000	D001
111.4050	41.0870	-3.32	1.70	2.09	-0.97	29.03	-9.38	1.20	1.20	0.000	D002
110.0600	41.0300	-3.46	1.42	2.00	-1.17	29.07	-9.24	1.20	1.20	0.000	D003
111.6770	40.8590	-3.12	1.52	2.29	-1.17	29.22	-9.64	1.20	1.20	0.000	D004
111.1560	40.7220	-3.14	1.19	2.29	-1.47	29.28	-9.81	1.20	1.20	0.000	D005
109.9770	40.6010	-3.26	1.22	2.20	-1.38	29.31	-9.42	1.20	1.20	0.000	D007
111.7820	40.3640	-2.43	1.52	2.99	-1.17	29.94	-9.67	1.20	1.20	0.000	D008
111.2060	40.2660	-2.54	2.79	2.89	0.14	29.91	-8.22	1.20	1.20	0.000	D009
111.6490	39.9180	-1.44	1.32	3.98	-1.36	30.98	-9.83	2.20	2.20	0.000	D010
110.7920	39.7710	-3.06	0.67	2.39	-1.97	29.48	-10.22	1.20	1.20	0.000	D011
112.2550	39.6090	-1.63	0.25	3.78	-2.46	30.74	-11.08	1.20	1.20	0.000	D012
111.5230	39.4170	-1.95	1.21	3.48	-1.46	30.52	-9.90	1.20	1.20	0.000	D013
111.2320	37.5300	-1.37	0.29	4.09	-2.37	31.26	-10.73	1.20	1.20	0.000	D014
113.3310	38.2870	-1.92	0.01	3.47	-2.75	30.41	-11.64	1.20	1.20	0.000	D015
113.1540	37.9080	-2.03	-0.30	3.37	-3.06	30.35	-11.90	1.20	1.20	0.000	D016
112.6030	37.9990	-1.24	0.77	4.18	-1.96	31.20	-10.67	1.20	1.20	0.000	D017
112.7870	37.4900	-3.14	0.18	2.28	-2.56	29.31	-11.31	1.20	1.20	0.000	D018
112.4750	37.2500	-1.65	0.36	3.78	-2.37	30.85	-11.04	1.20	1.20	0.000	D019
112.0920	37.5360	0.25	-0.36	5.69	-3.06	32.78	-11.64	1.20	1.20	0.000	D020
111.7670	37.1640	-1.46	0.32	3.99	-2.36	31.13	-10.86	1.20	1.20	0.000	D022
112.8230	36.8160	-1.54	-0.72	3.88	-3.46	30.94	-12.22	1.20	1.20	0.000	D023
111.8050	36.8620	0.03	0.42	5.48	-2.27	32.63	-10.78	1.20	1.20	0.000	D024
112.3520	36.5590	-1.36	-0.94	4.08	-3.66	31.19	-12.30	1.20	1.20	0.000	D025
112.2260	36.1500	-1.56	-0.75	3.88	-3.46	31.02	-12.07	1.20	1.20	0.000	D026
111.7720	36.2590	-0.47	0.02	4.98	-2.67	32.16	-11.17	1.20	1.20	0.000	D027
111.5440	36.1290	0.02	-0.79	5.48	-3.47	32.68	-11.91	1.20	1.20	0.000	D029
110.6760	36.0880	-0.39	0.76	5.09	-1.87	32.37	-10.09	1.20	1.20	0.000	D030
112.2030	35.6970	-0.76	-1.05	4.68	-3.76	31.84	-12.37	1.20	1.20	0.000	D031
111.3260	35.5470	-0.58	0.30	4.89	-2.36	32.13	-10.75	1.20	1.20	0.000	D032
110.6860	35.5980	-0.20	0.66	5.29	-1.98	32.58	-10.20	1.20	1.20	0.000	D033
111.6720	35.2870	-1.08	-0.48	4.38	-3.17	31.60	-11.64	1.20	1.20	0.000	D034
110.9820	34.9960	0.01	0.78	5.49	-1.87	32.77	-10.17	1.30	1.30	0.000	D035
110.1770	35.2700	-0.31	0.43	5.19	-2.17	32.53	-10.27	1.20	1.20	0.000	D036
111.1510	34.7540	0.21	0.89	5.69	-1.77	32.96	-10.11	1.30	1.30	0.000	D037
110.3770	34.8270	-0.11	1.14	5.38	-1.47	32.72	-9.62	1.30	1.30	0.000	D038
111.0650	34.0700	-0.49	-0.12	4.99	-2.77	32.29	-11.09	1.30	1.30	0.000	D039
109.9740	41.7650	-3.75	1.72	1.70	-0.88	28.72	-8.92	1.20	1.20	0.000	D040
108.5070	41.5680	-3.68	2.63	1.82	0.12	28.99	-7.55	1.20	1.20	0.000	D041
106.9800	41.4270	-3.51	1.34	2.03	-1.09	29.34	-8.36	1.20	1.20	0.000	D042
109.7950	41.2170	-3.46	1.31	2.00	-1.27	29.08	-9.27	1.20	1.20	0.000	D043
109.1350	41.0210	-4.58	1.17	0.91	-1.38	28.06	-9.21	1.20	1.20	0.000	D044
108.2600	41.1030	-3.39	1.11	2.11	-1.40	29.34	-9.00	1.20	1.20	0.000	D045
107.8860	41.0880	-3.40	0.79	2.12	-1.69	29.38	-9.20	1.50	1.50	0.000	D046
107.1510	40.8960	-2.62	1.45	2.93	-1.00	30.26	-8.31	1.20	1.20	0.000	D047
109.4840	40.6430	-3.27	0.49	2.21	-2.08	29.36	-10.00	1.20	1.20	0.000	D048
108.6440	40.8650	-2.69	0.74	2.81	-1.79	30.02	-9.49	1.20	1.20	0.000	D049
107.9480	40.7870	-2.70	0.70	2.82	-1.79	30.09	-9.31	1.20	1.20	0.000	D050
109.9350	40.3040	-2.27	1.31	3.20	-1.29	30.33	-9.32	1.20	1.20	0.000	D052
106.9950	40.3230	-2.43	0.74	3.13	-1.70	30.51	-8.97	1.20	1.20	0.000	D053
110.0130	39.8160	-2.97	1.22	2.50	-1.38	29.66	-9.43	1.20	1.20	0.000	D054
108.7220	39.8530	-2.20	0.84	3.31	-1.69	30.58	-9.41	1.20	1.20	0.000	D055
109.7970	39.3540	-2.58	1.21	2.91	-1.37	30.11	-9.37	1.20	1.20	0.000	D056
107.9980	39.0880	-2.02	0.90	3.52	-1.59	30.89	-9.12	1.20	1.20	0.000	D057
109.8220	38.2850	-1.99	0.21	3.50	-2.38	30.76	-10.38	1.20	1.20	0.000	D058
107.2250	38.4850	-2.24	-0.15	3.33	-2.60	30.79	-9.93	1.20	1.20	0.000	D059
109.4320	36.6530	-1.52	-0.02	4.00	-2.59	31.36	-10.49	1.20	1.20	0.000	D061
107.1860	36.7710	-1.06	0.25	4.51	-2.20	32.05	-9.52	1.30	1.30	0.000	D062
109.8240	35.5880	-1.01	-0.09	4.50	-2.67	31.86	-10.68	1.20	1.20	0.000	D064
107.3870	35.2880	-0.46	-0.34	5.11	-2.79	32.67	-10.17	1.30	1.30	0.000	D065
108.9990	34.9740	-0.03	-1.94	5.51	-4.49	32.95	-12.28	1.30	1.30	0.000	D066
109.6260	34.9890	-0.62	-0.60	4.90	-3.18	32.29	-11.13	1.30	1.30	0.000	D068
109.9510	34.8100	0.19	0.02	5.70	-2.57	33.07	-10.61	1.30	1.30	0.000	D069
109.7060	34.4600	0.18	0.50	5.69	-2.08	33.09	-10.06	1.30	1.30	0.000	D070
108.9140	34.5530	-1.03	-0.35	4.50	-2.89	31.96	-10.66	1.30	1.30	0.000	D071
108.2330	34.4960	0.15	-1.09	5.70	-3.59	33.21	-11.19	1.30	1.30	0.000	D072
107.5800	34.4330	-0.86	-0.83	4.71	-3.29	32.27	-10.72	1.30	1.30	0.000	D073
107.3790	34.4720	0.64	0.06	6.22	-2.40	33.79	-9.77	1.30	1.30	0.000	D074
109.9680	34.3460	-0.21	-1.18	5.30	-3.78	32.68	-11.82	1.30	1.30	0.000	D075
108.1940	34.3020	-0.15	-0.99	5.40	-3.48	32.92	-11.07	1.30	1.30	0.000	D077
109.9230	33.8800	-0.52	0.51	4.99	-2.08	32.38	-10.11	1.30	1.30	0.000	D078
108.9080	34.0510	0.17	1.25	5.70	-1.29	33.17	-9.06	1.30	1.30	0.000	D079
108.1570	34.1110	0.05	-0.39	5.61	-2.88	33.13	-10.46	1.30	1.30	0.000	D080
107.6390	34.0690	0.44	-1.02	6.01	-3.49	33.57	-10.93	1.30	1.30	0.000	D081
107.2940	34.0880	0.24	-0.54	5.82	-2.99	33.40	-10.34	1.30	1.30	0.000	D082
106.7540	39.9230	-2.64	0.82	2.92	-1.60	30.35	-8.81	1.20	1.20	0.000	D083
106.8140	39.6800	-2.24	0.13	3.32	-2.29	30.76	-9.52	1.20	1.20	0.000	D084
105.7600	39.7480	-2.16	1.86	3.43	-0.50	30.95	-7.45	1.50	1.50	0.000	D085
106.7180	39.4880	-2.24	1.02	3.33	-1.40	30.78	-8.60	1.20	1.20	0.000	D086
106.3520	39.1960	-2.65	1.70	2.93	-0.70	30.43	-7.80	1.50	1.50	0.000	D087
106.1160	39.0330	-2.76	1.48	2.82	-0.91	30.35	-7.95	1.20	1.20	0.000	D088
106.4770	39.0670	-2.15	0.51	3.42	-1.89	30.92	-9.03	1.20	1.20	0.000	D089
106.6900	38.7890	-2.25	-0.18	3.33	-2.60	30.82	-9.79	1.20	1.20	0.000	D090
106.2000	38.7440	-1.66	2.19	3.93	-0.20	31.46	-7.26	1.20	1.20	0.000	D091
106.5570	38.5460	-1.96	-0.49	3.62	-2.90	31.13	-10.06	1.20	1.20	0.000	D093
106.2080	38.4830	-1.86	-1.11	3.73	-3.50	31.27	-10.57	1.50	1.50	0.000	D094
105.6990	38.4390	-2.07	1.86	3.53	-0.50	31.12	-7.43	1.20	1.20	0.000	D095
106.3530	37.8110	-2.07	-0.20	3.52	-2.60	31.08	-9.70	1.20	1.20	0.000	D096
105.9240	37.8870	-3.57	2.67	2.03	0.30	29.62	-6.69	2.30	2.30	0.000	D097
106.6810	37.4510	-1.76	0.52	3.82	-1.90	31.37	-9.09	1.20	1.20	0.000	D098
98.1970	33.0600	13.11	5.58	18.87	3.66	46.99	-1.23	1.20	1.00	0.000	DS40
134.2910	48.2830	-4.89	4.35	-0.56	0.74	22.33	-12.61	1.30	1.30	0.000	E001
126.6780	51.7040	-4.95	4.61	-0.41	1.26	23.13	-10.65	1.20	1.20	0.000	E005
127.4120	50.2540	-4.58	4.35	-0.02	0.97	23.67	-11.09	1.20	1.20	0.000	E006
129.6390	49.2770	-6.43	2.95	-1.93	-0.51	21.57	-13.01	1.20	1.20	0.000	E007
126.1420	48.5000	-3.99	1.99	0.70	-1.34	24.89	-13.14	1.20	1.20	0.000	E009
127.3590	43.7470	-6.01	2.35	-1.22	-1.03	23.50	-13.08	1.20	1.20	0.000	E012
125.1440	42.8480	-5.21	3.04	-0.31	-0.26	24.84	-11.85	1.20	1.20	0.000	E014
128.1050	42.4250	-5.72	2.58	-0.93	-0.82	23.86	-13.02	1.20	1.30	0.000	E016
125.9560	41.7390	-4.71	1.78	0.19	-1.55	25.36	-13.31	1.20	1.20	0.000	E017
122.3440	53.4870	-5.24	3.70	-0.57	0.52	23.31	-10.47	1.20	1.20	0.000	E018
121.4610	50.7760	-5.38	4.06	-0.57	0.92	23.94	-9.88	1.20	1.20	0.000	E020
121.9180	48.7550	-5.43	2.98	-0.57	-0.18	24.21	-11.08	1.20	1.20	0.000	E021
124.0090	47.3900	-4.91	3.69	-0.10	0.44	24.59	-10.91	1.20	1.20	0.000	E022
120.8750	44.5630	-4.70	3.13	0.32	0.01	25.84	-10.65	1.20	1.20	0.000	E025
123.4270	42.5450	-4.97	3.66	-0.00	0.44	25.42	-10.79	1.20	1.20	0.000	E028
122.8590	42.0650	-4.60	2.83	0.40	-0.38	25.95	-11.48	1.20	1.20	0.000	E029
121.6180	42.0520	-4.64	2.26	0.41	-0.89	26.12	-11.72	1.20	1.20	0.000	E030
122.0680	41.6850	-4.83	2.69	0.21	-0.48	25.90	-11.41	1.20	1.20	0.000	E031
120.7930	41.7580	-4.17	2.52	0.92	-0.59	26.76	-11.24	1.20	1.20	0.000	E032
121.1830	41.1270	-4.97	2.84	0.12	-0.30	25.98	-11.03	1.20	1.20	0.000	E033
122.0700	41.0740	-5.04	4.59	0.02	1.42	25.77	-9.51	1.20	1.20	0.000	E034
122.9270	41.1110	-5.02	3.03	0.01	-0.17	25.65	-11.29	1.20	1.20	0.000	E035
123.5430	41.8280	-5.18	1.66	-0.20	-1.57	25.29	-12.82	1.20	1.20	0.000	E036
122.7320	41.5020	-4.61	2.02	0.41	-1.17	26.04	-12.25	1.20	1.20	0.000	E037
123.9910	41.9030	-4.77	2.38	0.20	-0.87	25.62	-12.22	1.20	1.20	0.000	E038
124.1120	41.2740	-5.58	2.19	-0.60	-1.07	24.87	-12.44	1.20	1.20	0.000	E039
124.9090	42.0840	-4.83	1.83	0.10	-1.46	25.37	-13.00	1.20	1.20	0.000	E040
124.4520	40.2010	-4.89	1.41	0.10	-1.86	25.64	-13.30	1.20	1.20	0.000	E041
124.0230	40.4740	-5.50	2.99	-0.50	-0.26	25.06	-11.61	1.20	1.20	0.000	E042
123.2760	40.2270	-5.03	2.05	-0.00	-1.17	25.68	-12.36	1.20	1.20	0.000	E043
122.4590	40.6340	-3.44	0.81	1.61	-2.37	27.36	-13.39	1.60	1.60	0.000	E044
122.1520	40.1690	-5.16	2.19	-0.09	-0.98	25.74	-11.93	1.20	1.20	0.000	E045
123.6010	40.7290	-4.90	1.57	0.11	-1.67	25.70	-12.93	1.20	1.20	0.000	E046
120.7280	40.6440	-4.09	2.22	1.02	-0.89	26.98	-11.52	1.20	1.20	0.000	E047
122.0390	39.6210	-4.57	1.89	0.52	-1.28	26.41	-12.20	1.20	1.20	0.000	E048
122.9450	39.7700	-4.34	1.33	0.71	-1.88	26.48	-13.00	1.20	1.20	0.000	E049
123.1550	39.0500	-4.75	2.24	0.31	-0.97	26.12	-12.14	1.20	1.20	0.000	E050
121.5140	39.4470	-5.09	0.66	0.02	-2.48	25.99	-13.29	1.20	1.20	0.000	E051
121.2150	38.8010	-4.81	1.24	0.32	-1.89	26.38	-12.63	1.20	1.20	0.000	E053
117.4360	49.6000	-5.45	2.84	-0.44	-0.12	24.82	-10.00	1.20	1.20	0.000	E054
116.7810	48.6580	-5.20	3.01	-0.13	0.08	25.36	-9.64	1.20	1.20	0.000	E056
118.2560	48.0390	-4.98	3.49	0.05	0.49	25.44	-9.58	1.20	1.20	0.000	E057
119.9480	47.1640	-5.35	3.28	-0.36	0.21	24.93	-10.25	1.20	1.20	0.000	E058
116.9470	45.5120	-5.89	2.22	-0.74	-0.72	25.15	-10.48	1.20	1.20	0.000	E059
115.2600	41.8810	-3.92	1.72	1.35	-1.14	27.83	-10.50	1.20	1.20	0.000	E061
119.0200	42.2880	-4.41	2.33	0.73	-0.71	26.74	-10.95	1.20	1.20	0.000	E062
119.4000	41.2120	-4.32	2.65	0.83	-0.40	26.90	-10.73	1.20	1.20	0.000	E063
111.9720	43.6560	-4.36	1.43	0.99	-1.27	27.65	-9.82	1.20	1.20	0.000	E064
120.2360	30.3280	0.69	-0.01	5.93	-3.10	32.47	-13.62	1.40	1.30	0.000	F001
122.2690	29.9770	-0.66	1.20	4.53	-1.98	30.88	-12.95	1.40	1.40	0.000	F002
121.3770	29.5990	-0.98	-0.15	4.23	-3.29	30.67	-14.07	1.40	1.40	0.000	F003
120.3550	26.7020	1.30	-0.60	6.54	-3.69	33.05	-14.24	1.40	1.40	0.000	F006
114.0620	10.9130	-4.52	-2.55	0.54	-5.35	25.94	-14.42	1.60	1.60	0.000	F008
117.0180	30.5830	-0.98	0.42	4.35	-2.52	31.18	-12.30	1.30	1.30	0.000	F010
118.9300	30.6110	-0.44	0.32	4.84	-2.72	31.50	-12.94	1.30	1.30	0.000	F011
118.6430	28.7340	0.06	-0.49	5.35	-3.51	32.03	-13.67	1.40	1.30	0.000	F012
115.8340	28.7340	-0.69	-0.05	4.67	-2.94	31.58	-12.43	2.50	2.40	0.000	F013
117.5640	26.2910	-0.44	-0.35	4.86	-3.32	31.58	-13.23	1.40	1.40	0.000	F014
119.3950	25.9720	1.39	-0.95	6.65	-4.00	33.22	-14.33	1.40	1.40	0.000	F016
119.7690	25.4880	1.20	-0.83	6.45	-3.91	32.97	-14.32	1.40	1.40	0.000	F017
118.7810	25.0390	0.69	-1.28	5.96	-4.30	32.54	-14.49	1.40	1.40	0.000	F018
118.5960	24.7750	1.19	1.11	6.46	-1.90	33.05	-12.05	1.40	1.40	0.000	F020
117.6080	24.5570	1.07	-0.05	6.36	-3.02	33.01	-12.94	1.40	1.40	0.000	F022
117.5890	24.1300	0.88	0.05	6.17	-2.92	32.80	-12.83	1.40	1.40	0.000	F023
116.7170	24.7260	0.56	-0.40	5.87	-3.33	32.59	-13.04	1.40	1.40	0.000	F024
117.0150	23.4230	0.28	0.82	5.58	-2.12	32.21	-11.90	1.40	1.40	0.000	F025
116.6870	23.6540	-0.23	0.30	5.07	-2.63	31.74	-12.33	1.40	1.40	0.000	F026
115.8010	23.4310	0.26	1.25	5.57	-1.63	32.29	-11.12	1.40	1.40	0.000	F027
115.6310	22.9760	-0.74	0.24	4.57	-2.64	31.27	-12.09	1.40	1.40	0.000	F028
112.1080	31.9050	-0.27	0.44	5.19	-2.27	32.42	-10.85	1.30	1.30	0.000	F029
110.3670	31.0170	-0.20	0.64	5.30	-1.98	32.66	-10.12	1.30	1.30	0.000	F031
113.1680	29.3860	-0.95	-0.60	4.47	-3.35	31.60	-12.20	1.30	1.30	0.000	F033
112.5630	26.9110	-1.14	-0.53	4.28	-3.25	31.39	-11.95	1.60	1.60	0.000	F034
113.5630	24.8140	0.50	-0.37	5.88	-3.15	32.82	-12.09	1.40	1.40	0.000	F037
111.3460	23.5420	-0.11	0.20	5.30	-2.47	32.30	-10.86	1.40	1.40	0.000	F038
114.4530	22.8300	0.05	0.28	5.39	-2.54	32.15	-11.70	1.40	1.40	0.000	F041
113.8960	22.5870	-0.66	0.45	4.68	-2.34	31.46	-11.37	1.40	1.40	0.000	F042
112.6880	22.3380	-0.57	0.58	4.79	-2.15	31.63	-10.88	1.40	1.40	0.000	F044
112.6410	21.6440	-0.05	0.27	5.30	-2.46	32.08	-11.18	1.40	1.40	0.000	F045
111.9920	21.8800	-0.17	0.04	5.19	-2.66	32.03	-11.21	1.40	1.40	0.000	F046
111.5630	22.7860	-0.19	0.11	5.20	-2.56	32.13	-11.01	1.40	1.40	0.000	F047
110.9420	21.8990	-0.58	0.47	4.80	-2.17	31.70	-10.46	1.40	1.40	0.000	F048
110.1410	22.6880	-0.71	0.33	4.70	-2.27	31.71	-10.36	1.40	1.40	0.000	F049
110.2560	21.5760	-0.28	0.53	5.11	-2.07	32.02	-10.19	1.40	1.40	0.000	F050
110.1510	20.2750	-1.16	-0.47	4.20	-3.07	30.99	-11.16	1.40	1.40	0.000	F051
110.1930	20.0180	-1.15	0.53	4.21	-2.08	30.97	-10.18	1.40	1.40	0.000	F052
107.9820	33.5290	0.35	-0.00	5.91	-2.49	33.45	-10.02	1.30	1.30	0.000	F053
109.1060	33.6580	-0.03	0.57	5.50	-1.98	32.96	-9.80	1.30	1.30	0.000	F054
109.0490	32.6940	-0.83	1.46	4.71	-1.08	32.17	-8.89	1.30	1.30	0.000	F055
109.4800	30.2320	0.68	0.39	6.20	-2.18	33.61	-10.10	1.30	1.30	0.000	F056
110.5550	27.9110	-0.78	-0.25	4.69	-2.88	31.97	-11.07	1.30	1.30	0.000	F057
108.2950	27.8750	0.09	-0.58	5.61	-3.09	33.03	-10.70	1.30	1.30	0.000	F058
108.1690	23.7500	-0.15	-0.49	5.32	-2.99	32.51	-10.57	1.40	1.40	0.000	F059
108.2960	23.1490	-0.94	0.42	4.51	-2.09	31.65	-9.70	1.40	1.40	0.000	F060
107.8200	22.3260	-0.53	-0.11	4.91	-2.59	32.01	-10.08	1.40	1.40	0.000	F062
109.2600	22.4110	-1.01	-0.33	4.41	-2.89	31.44	-10.75	1.40	1.40	0.000	F063
109.0630	21.4650	-0.60	-0.14	4.80	-2.69	31.76	-10.50	1.40	1.40	0.000	F064
109.1210	21.0300	-0.69	1.37	4.71	-1.17	31.62	-9.00	1.40	1.40	0.000	F065
109.2890	19.7450	-2.35	0.58	3.01	-1.98	29.79	-9.85	1.40	1.40	0.000	F066
108.6170	19.0980	-1.04	-0.16	4.32	-2.68	31.06	-10.38	1.40	1.40	0.000	F067
109.4940	18.2030	-1.61	1.29	3.71	-1.28	30.31	-9.20	1.40	1.40	0.000	F068
105.7660	24.9900	-0.21	-0.34	5.32	-2.70	32.73	-9.65	1.40	1.40	0.000	F074
106.5810	24.4060	1.31	-0.59	6.81	-3.00	34.14	-10.16	1.40	1.40	0.000	F075
104.3110	24.8790	-0.92	-0.83	4.63	-3.11	32.10	-9.67	1.30	1.30	0.000	F076
105.8370	23.3660	0.52	-0.33	6.02	-2.70	33.30	-9.67	1.40	1.40	0.000	F077
107.1400	22.8620	-1.45	-0.05	4.01	-2.49	31.19	-9.80	1.40	1.40	0.000	F078
104.9210	26.5670	0.26	0.11	5.83	-2.21	33.38	-8.93	1.30	1.30	0.000	F080
104.2720	23.3530	-0.09	-3.03	5.44	-5.31	32.79	-11.86	1.30	1.30	0.000	F081
114.6960	23.7230	0.64	0.89	5.98	-1.94	32.79	-11.16	2.00	1.90	0.000	FN01
105.1320	38.0470	-2.39	2.52	3.23	0.19	30.87	-6.59	1.20	1.20	0.000	G001
105.8930	37.5350	-2.08	1.37	3.52	-1.00	31.13	-7.98	1.20	1.20	0.000	G002
105.5460	37.5170	-2.08	2.15	3.53	-0.20	31.16	-7.09	1.20	1.20	0.000	G003
105.1780	37.5810	-1.69	1.73	3.93	-0.60	31.59	-7.39	1.20	1.20	0.000	G004
105.6690	37.3640	-1.18	1.66	4.43	-0.70	32.06	-7.62	1.20	1.20	0.000	G005
105.2170	37.2430	-0.79	1.93	4.83	-0.41	32.50	-7.21	1.20	1.20	0.000	G006
105.8810	36.9700	-1.08	2.17	4.52	-0.20	32.15	-7.18	1.20	1.20	0.000	G007
105.2710	36.9330	-0.89	1.33	4.73	-1.00	32.40	-7.82	1.20	1.20	0.000	G008
106.3640	36.8440	-1.47	0.20	4.12	-2.20	31.72	-9.31	1.20	1.20	0.000	G009
106.1020	36.6290	-1.08	0.98	4.52	-1.40	32.14	-8.44	1.20	1.20	0.000	G010
105.2460	36.6560	1.41	0.53	7.03	-1.81	34.71	-8.62	1.20	1.20	0.000	G011
105.6190	36.5110	0.61	1.35	6.22	-1.01	33.88	-7.92	1.20	1.20	0.000	G012
105.9850	36.2790	0.32	0.38	5.92	-1.99	33.56	-9.00	1.20	1.20	0.000	G013
105.2940	36.5040	2.71	-0.07	8.33	-2.41	36.01	-9.23	1.20	1.20	0.000	G014
105.6160	36.2780	2.11	-1.05	7.72	-3.41	35.39	-10.32	1.20	1.20	0.000	G015
106.6480	36.1030	-0.87	-0.88	4.71	-3.30	32.31	-10.48	1.20	1.20	0.000	G016
106.2210	36.0230	0.12	-1.11	5.72	-3.50	33.35	-10.57	1.20	1.20	0.000	G017
105.8010	35.9640	1.22	-1.34	6.83	-3.71	34.49	-10.67	1.20	1.20	0.000	G018
104.9650	36.0940	1.60	0.31	7.23	-2.01	34.95	-8.75	1.20	1.20	0.000	G019
106.2040	35.6670	-0.58	-1.01	5.02	-3.40	32.66	-10.46	1.30	1.30	0.000	G020
105.0090	35.7270	0.20	1.22	5.83	-1.10	33.55	-7.85	1.20	1.20	0.000	G021
106.1230	35.6020	-0.78	-2.32	4.82	-4.71	32.47	-11.75	1.30	1.30	0.000	G022
105.5000	35.6100	0.51	0.05	6.13	-2.30	33.82	-9.18	1.30	1.30	0.000	G023
106.5810	35.4580	-0.17	-0.79	5.42	-3.20	33.04	-10.36	1.30	1.30	0.000	G024
106.4030	35.4610	-0.08	-0.20	5.51	-2.60	33.14	-9.72	1.30	1.30	0.000	G025
105.0190	35.4090	1.50	0.92	7.12	-1.40	34.85	-8.15	1.30	1.30	0.000	G026
106.5300	35.2390	0.23	-0.49	5.83	-2.90	33.45	-10.05	1.30	1.30	0.000	G027
106.0110	35.1740	0.32	-0.02	5.93	-2.40	33.59	-9.41	1.30	1.30	0.000	G028
105.7940	35.0790	0.51	-0.34	6.12	-2.70	33.80	-9.66	1.30	1.30	0.000	G030
106.2070	35.0050	1.32	-1.41	6.92	-3.80	34.57	-10.87	1.30	1.30	0.000	G031
106.8210	34.8940	0.23	0.03	5.81	-2.39	33.42	-9.62	1.30	1.30	0.000	G032
105.6550	34.8720	0.01	-0.04	5.62	-2.40	33.31	-9.32	1.30	1.30	0.000	G033
106.1590	34.7490	0.22	-0.71	5.82	-3.10	33.48	-10.15	1.30	1.30	0.000	G034
105.3680	34.7930	0.61	0.44	6.23	-1.91	33.94	-8.75	1.30	1.30	0.000	G035
106.4010	34.5160	0.22	-1.00	5.82	-3.40	33.46	-10.52	1.30	1.30	0.000	G036
105.6970	34.5940	0.71	-0.04	6.32	-2.40	34.01	-9.33	1.30	1.30	0.000	G037
107.1440	34.4270	0.03	0.05	5.61	-2.39	33.20	-9.70	1.30	1.30	0.000	G038
105.8120	34.2520	0.41	-0.13	6.02	-2.50	33.71	-9.46	1.30	1.30	0.000	G039
101.0570	41.9620	-2.51	3.17	3.18	1.08	30.90	-4.60	1.20	1.20	0.000	G040
99.0750	40.2750	-3.66	4.14	2.09	2.16	30.03	-2.97	1.20	1.20	0.000	G041
104.5050	40.7390	-3.17	2.38	2.45	0.08	30.00	-6.53	1.20	1.20	0.000	G042
104.8080	40.1640	-2.87	2.50	2.74	0.18	30.31	-6.51	1.20	1.20	0.000	G043
100.1510	39.7240	-3.65	3.41	2.08	1.37	29.98	-4.06	1.20	1.20	0.000	G044
100.7870	39.6070	-3.74	3.35	1.98	1.28	29.85	-4.33	1.20	1.20	0.000	G045
102.7750	39.4120	-3.41	3.18	2.26	0.99	30.01	-5.16	1.20	1.20	0.000	G046
101.6620	39.2160	-3.23	2.90	2.47	0.77	30.30	-5.07	1.20	1.20	0.000	G047
100.3150	39.2360	-3.65	2.72	2.07	0.67	29.99	-4.81	1.20	1.20	0.000	G048
102.5650	39.1270	-3.02	2.56	2.65	0.38	30.43	-5.71	1.20	1.20	0.000	G049
103.3640	38.8450	-2.21	2.01	3.44	-0.22	31.18	-6.53	1.20	1.20	0.000	G050
100.7310	38.8820	-2.85	3.35	2.87	1.28	30.78	-4.31	1.20	1.20	0.000	G051
101.1950	38.7230	-3.74	2.08	1.97	-0.02	29.85	-5.74	1.20	1.20	0.000	G052
103.1880	38.5420	-1.51	4.10	4.15	1.88	31.91	-4.38	1.20	1.20	0.000	G053
100.3500	38.6110	-1.96	4.12	3.77	2.07	31.71	-3.42	1.20	1.20	0.000	G054
101.3530	38.1570	-1.15	3.59	4.56	1.48	32.45	-4.28	1.20	1.20	0.000	G055
102.8870	38.4190	-1.62	2.18	4.05	-0.02	31.84	-6.20	1.20	1.20	0.000	G056
102.1510	38.4300	-1.43	3.34	4.26	1.18	32.09	-4.80	1.20	1.20	0.000	G057
101.7440	38.3010	-1.14	4.41	4.55	2.28	32.42	-3.59	1.20	1.20	0.000	G058
100.8280	38.3480	-2.45	3.75	3.27	1.67	31.19	-3.95	1.20	1.20	0.000	G059
102.1080	38.2800	-1.93	2.83	3.76	0.68	31.60	-5.29	1.20	1.20	0.000	G060
102.2610	38.1380	-1.73	2.74	3.96	0.58	31.80	-5.43	1.20	1.20	0.000	G061
100.2360	38.1840	-0.86	4.31	4.87	2.26	32.83	-3.19	1.20	1.20	0.000	G062
102.6440	37.7810	-0.53	3.37	5.15	1.18	32.98	-4.93	1.20	1.20	0.000	G063
102.3170	37.9580	-0.53	2.85	5.16	0.68	33.00	-5.34	1.20	1.20	0.000	G064
100.9360	37.9670	-0.85	3.86	4.87	1.78	32.80	-3.87	1.20	1.20	0.000	G065
102.6220	37.5060	0.97	3.87	6.65	1.69	34.49	-4.42	1.20	1.20	0.000	G066
104.3250	37.4510	-1.30	2.47	4.34	0.18	32.06	-6.38	1.20	1.20	0.000	G067
103.3840	37.5620	-1.02	3.11	4.65	0.88	32.43	-5.43	1.20	1.20	0.000	G068
102.8460	37.4400	0.27	3.28	5.95	1.08	33.77	-5.09	1.20	1.20	0.000	G069
101.4040	37.4550	2.25	4.29	7.96	2.17	35.87	-3.60	1.20	1.20	0.000	G070
100.4260	37.6060	2.04	5.73	7.77	3.68	35.74	-1.83	1.20	1.20	0.000	G071
104.0870	37.2350	-0.31	2.36	5.33	0.09	33.08	-6.41	1.20	1.20	0.000	G072
102.9790	37.1480	1.97	3.59	7.65	1.38	35.47	-4.82	1.20	1.20	0.000	G073
102.0120	37.3240	1.76	4.73	7.46	2.58	35.34	-3.36	1.20	1.20	0.000	G074
100.1620	37.3150	1.73	5.01	7.47	2.97	35.46	-2.46	1.20	1.20	0.000	G075
100.4820	37.2170	2.94	5.93	8.67	3.87	36.65	-1.65	1.20	1.20	0.000	G076
104.6310	36.9070	2.50	2.39	8.13	0.09	35.85	-6.56	1.20	1.20	0.000	G077
104.1310	36.8480	4.39	2.16	10.04	-0.12	37.79	-6.63	1.20	1.20	0.000	G078
103.1570	36.8940	3.78	3.20	9.45	0.98	37.27	-5.27	1.20	1.20	0.000	G079
101.6310	36.9760	4.25	3.70	9.96	1.58	37.87	-4.26	1.20	1.20	0.000	G080
102.5640	36.8880	3.47	4.56	9.15	2.38	37.01	-3.71	1.20	1.20	0.000	G081
101.0090	36.8760	3.64	6.06	9.36	3.97	37.31	-1.70	1.20	1.20	0.000	G082
103.2490	36.7050	3.98	3.21	9.65	0.99	37.47	-5.29	1.20	1.20	0.000	G083
101.2350	36.7000	2.75	5.48	8.47	3.38	36.41	-2.35	1.20	1.20	0.000	G084
104.7430	36.4280	3.40	0.30	9.04	-2.00	36.76	-8.68	1.20	1.20	0.000	G085
104.3640	36.6560	3.59	1.28	9.24	-1.00	36.98	-7.58	1.20	1.20	0.000	G086
102.3770	36.4990	4.86	3.45	10.55	1.28	38.43	-4.76	1.20	1.20	0.000	G087
101.5420	36.4870	3.45	6.00	9.16	3.88	37.09	-1.93	1.20	1.20	0.000	G089
100.2690	36.6180	2.83	6.52	8.57	4.47	36.57	-0.99	1.20	1.20	0.000	G090
103.4440	37.1490	1.58	3.82	7.25	1.59	35.04	-4.74	1.20	1.20	0.000	G091
103.9870	36.4860	3.29	2.45	8.95	0.18	36.72	-6.29	1.20	1.20	0.000	G092
102.8870	36.3270	3.37	4.78	9.05	2.58	36.90	-3.60	1.20	1.20	0.000	G093
100.9620	36.4000	2.84	5.76	8.56	3.67	36.53	-1.98	1.20	1.20	0.000	G094
103.4200	36.1510	4.18	2.92	9.84	0.69	37.66	-5.63	1.20	1.20	0.000	G095
101.9880	36.2130	3.16	5.23	8.86	3.08	36.77	-2.85	1.20	1.20	0.000	G096
100.5450	36.2220	3.53	6.63	9.26	4.57	37.25	-0.97	1.20	1.20	0.000	G097
102.2560	36.1190	3.46	4.44	9.15	2.28	37.04	-3.73	1.20	1.20	0.000	G098
101.1090	36.4460	3.24	4.97	8.95	2.87	36.91	-2.82	1.20	1.20	0.000	G100
103.3310	35.9330	3.07	4.11	8.74	1.89	36.57	-4.41	1.20	1.20	0.000	G101
102.0280	35.9230	3.66	5.93	9.36	3.77	37.27	-2.17	1.20	1.20	0.000	G102
101.4420	36.0750	3.85	2.19	9.56	0.07	37.50	-5.71	1.20	1.20	0.000	G103
104.1570	35.8830	2.59	3.26	8.23	0.99	36.01	-5.53	1.20	1.20	0.000	G104
102.7870	35.8750	3.67	3.68	9.35	1.48	37.21	-4.67	1.20	1.20	0.000	G105
102.5430	35.8360	2.46	4.46	8.15	2.27	36.03	-3.81	1.20	1.20	0.000	G106
104.5490	35.5410	1.99	1.79	7.63	-0.51	35.39	-7.13	1.20	1.20	0.000	G107
103.2050	35.5740	2.27	4.50	7.94	2.28	35.78	-3.98	1.20	1.20	0.000	G108
102.0460	35.5410	3.45	5.63	9.14	3.48	37.06	-2.47	1.20	1.20	0.000	G109
106.6780	34.9460	0.33	-0.18	5.92	-2.60	33.54	-9.79	1.30	1.30	0.000	G110
103.8380	35.3760	1.68	2.44	7.33	0.18	35.14	-6.25	1.50	1.50	0.000	G111
103.3440	35.4140	1.87	3.71	7.53	1.48	35.37	-4.82	1.20	1.20	0.000	G112
102.8120	35.2630	3.17	4.08	8.85	1.89	36.72	-4.27	1.20	1.20	0.000	G113
104.1040	35.0380	2.19	1.76	7.84	-0.51	35.63	-7.02	1.30	1.30	0.000	G114
102.4370	35.1240	3.56	4.85	9.24	2.68	37.14	-3.38	1.20	1.20	0.000	G115
104.5420	35.0460	2.29	1.99	7.93	-0.31	35.69	-6.93	1.30	1.30	0.000	G116
103.7060	35.2850	2.48	3.03	8.13	0.78	35.95	-5.62	1.30	1.30	0.000	G117
102.8860	34.9460	3.47	4.38	9.15	2.18	37.02	-4.00	1.30	1.30	0.000	G118
104.4800	34.8500	2.79	3.88	8.43	1.59	36.20	-5.02	1.30	1.30	0.000	G119
104.9400	34.7140	1.10	0.31	6.73	-2.01	34.47	-8.74	1.30	1.30	0.000	G120
104.9150	34.4670	1.40	1.01	7.03	-1.31	34.78	-8.03	1.30	1.30	0.000	G121
97.0540	41.8530	-2.17	4.41	3.61	2.56	31.58	-2.01	1.20	1.20	0.000	G122
95.4640	41.0700	-3.20	5.50	2.62	3.74	30.71	-0.38	1.20	1.20	0.000	G123
96.7140	40.6370	-3.19	4.49	2.61	2.65	30.66	-1.82	1.20	1.20	0.000	G125
97.6770	40.2710	-3.78	3.65	2.00	1.76	30.02	-2.98	1.20	1.20	0.000	G127
97.0850	40.2860	-3.69	5.21	2.10	3.36	30.15	-1.22	1.20	1.20	0.000	G128
97.4400	40.0270	-3.49	5.53	2.30	3.66	30.34	-1.02	1.20	1.20	0.000	G129
96.7460	40.0360	-3.00	4.89	2.80	3.05	30.88	-1.43	1.20	1.20	0.000	G130
95.7120	40.0800	-3.61	5.72	2.21	3.95	30.34	-0.24	1.20	1.20	0.000	G131
98.8920	39.9060	-3.27	2.73	2.49	0.76	30.46	-4.32	1.20	1.20	0.000	G132
99.6000	39.7000	-3.66	3.57	2.08	1.56	30.02	-3.72	1.20	1.20	0.000	G133
102.3180	38.7050	-2.33	2.65	3.36	0.48	31.17	-5.54	1.20	1.20	0.000	G134
98.5010	39.7130	-3.48	3.80	2.29	1.86	30.29	-3.11	1.20	1.20	0.000	G135
98.1880	39.8410	-3.48	4.38	2.29	2.46	30.30	-2.43	1.20	1.20	0.000	G136
97.9210	39.8540	-3.28	3.96	2.49	2.05	30.52	-2.76	1.20	1.20	0.000	G137
97.7030	39.5690	-2.69	5.35	3.09	3.46	31.14	-1.29	1.20	1.20	0.000	G138
96.7480	39.9030	-4.00	4.79	1.80	2.95	29.89	-1.53	1.20	1.20	0.000	G139
101.1420	38.9290	-2.84	4.17	2.87	2.07	30.75	-3.63	1.20	1.20	0.000	G141
98.7980	39.4090	-0.87	1.62	4.89	-0.33	32.89	-5.39	1.30	1.30	0.000	G142
99.6130	39.1450	-3.06	4.77	2.69	2.76	30.65	-2.52	1.20	1.20	0.000	G143
97.9970	39.1860	-2.19	6.27	3.59	4.36	31.64	-0.47	1.20	1.20	0.000	G144
95.6060	39.7100	-2.61	5.71	3.21	3.95	31.36	-0.21	1.20	1.20	0.000	G145
99.6200	38.8340	-2.07	4.07	3.68	2.06	31.65	-3.22	1.20	1.20	0.000	G146
98.2660	38.9670	-2.68	6.19	3.10	4.27	31.14	-0.64	1.20	1.20	0.000	G147
99.5650	38.4450	-0.97	4.77	4.78	2.77	32.77	-2.50	1.20	1.20	0.000	G148
98.8530	37.9790	0.42	6.22	6.18	4.26	34.23	-0.81	1.20	1.20	0.000	G149
98.6560	37.5780	2.21	6.91	7.98	4.96	36.05	-0.06	1.20	1.20	0.000	G150
95.8030	37.5130	1.78	7.33	7.60	5.56	35.81	1.34	1.40	1.40	0.000	G151
99.4910	37.1330	2.12	6.17	7.88	4.17	35.91	-1.08	1.20	1.20	0.000	G152
99.0100	37.2970	2.12	7.03	7.88	5.06	35.94	-0.06	1.20	1.20	0.000	G153
98.3450	37.3070	1.21	6.99	6.99	5.06	35.08	0.13	1.30	1.30	0.000	G154
96.6990	37.3630	1.59	9.48	7.40	7.65	35.57	3.18	1.40	1.40	0.000	G156
99.8950	36.6930	3.43	5.69	9.17	3.67	37.19	-1.69	1.20	1.20	0.000	G157
99.0670	36.7950	1.72	6.44	7.48	4.46	35.54	-0.67	1.20	1.20	0.000	G158
98.4620	36.9430	2.21	8.70	7.99	6.76	36.08	1.80	1.20	1.20	0.000	G159
94.9980	40.5490	-3.21	5.87	2.62	4.14	30.76	0.15	1.20	1.20	0.000	G160
94.8130	40.1720	-3.62	7.26	2.22	5.55	30.38	1.61	1.20	1.20	0.000	G161
94.5550	39.7160	-2.82	6.94	3.02	5.25	31.22	1.38	1.20	1.20	0.000	G162
93.4890	39.6450	-2.93	7.47	2.94	5.84	31.18	2.28	1.20	1.20	0.000	G163
94.8570	39.5140	-2.32	7.16	3.52	5.44	31.71	1.49	1.20	1.20	0.000	G164
93.0030	39.2870	-2.04	8.14	3.84	6.54	32.11	3.12	1.20	1.20	0.000	G165
94.3550	38.8090	-0.23	7.13	5.62	5.45	33.86	1.64	1.30	1.20	0.000	G167
94.9980	38.0570	0.57	7.47	6.41	5.74	34.64	1.75	1.40	1.40	0.000	G169
93.4990	37.9020	1.66	9.57	7.52	7.94	35.82	4.37	1.40	1.30	0.000	G170
90.8040	38.2870	1.94	12.59	7.85	11.13	36.23	8.34	1.40	1.40	0.000	G171
89.1960	38.7170	-5.57	9.48	0.37	8.13	28.78	5.80	1.20	1.20	0.000	G172
100.2700	34.4130	4.03	3.92	9.76	1.87	37.79	-3.59	5.20	4.00	0.000	GG05
106.5090	33.9150	-0.08	1.21	5.51	-1.20	33.15	-8.34	1.30	1.30	0.000	H001
105.8140	33.8910	1.21	-0.73	6.82	-3.10	34.51	-10.06	1.30	1.30	0.000	H002
105.3060	34.1080	0.60	0.53	6.22	-1.81	33.94	-8.64	1.30	1.30	0.000	H003
106.9240	33.6170	0.63	-0.77	6.22	-3.20	33.83	-10.45	1.30	1.30	0.000	H004
105.5950	33.6970	1.01	-0.45	6.62	-2.81	34.33	-9.71	1.30	1.30	0.000	H005
105.2850	33.7810	0.80	-0.07	6.42	-2.41	34.15	-9.23	1.30	1.30	0.000	H006
106.1550	33.3400	0.32	-0.11	5.92	-2.50	33.59	-9.55	1.30	1.30	0.000	H007
106.0230	32.9620	0.42	-0.52	6.02	-2.90	33.70	-9.92	1.30	1.30	0.000	H009
105.2260	32.5710	0.31	0.13	5.93	-2.20	33.66	-9.01	1.30	1.30	0.000	H010
105.8300	32.4480	0.02	0.07	5.62	-2.29	33.31	-9.26	1.30	1.30	0.000	H011
105.4570	32.0180	0.81	0.24	6.42	-2.10	34.13	-8.97	1.30	1.20	0.000	H012
103.2470	34.7490	3.77	3.31	9.44	1.09	37.29	-5.19	1.30	1.30	0.000	H013
104.0730	34.4030	2.18	1.56	7.83	-0.71	35.63	-7.21	1.30	1.30	0.000	H014
102.5020	34.5890	3.26	4.66	8.94	2.48	36.84	-3.59	1.30	1.30	0.000	H015
104.3840	34.0460	2.29	1.88	7.94	-0.41	35.72	-6.99	1.30	1.30	0.000	H016
103.1470	34.1090	3.77	2.60	9.44	0.39	37.30	-5.86	1.30	1.30	0.000	H017
102.1260	34.0000	5.56	3.13	11.25	0.97	39.17	-5.00	1.30	1.30	0.000	H018
104.4010	33.7870	2.19	0.98	7.83	-1.30	35.61	-7.89	1.30	1.30	0.000	H019
103.7270	33.9370	2.88	2.74	8.53	0.49	36.36	-5.91	1.30	1.30	0.000	H020
104.8240	33.4230	1.80	-0.30	7.43	-2.61	35.19	-9.31	1.30	1.30	0.000	H021
104.6250	33.0010	0.80	-0.51	6.43	-2.81	34.20	-9.46	1.30	1.30	0.000	H022
103.4350	32.9310	4.38	1.42	10.04	-0.81	37.88	-7.14	1.30	1.30	0.000	H025
102.9910	33.5710	5.37	1.59	11.04	-0.61	38.91	-6.82	1.30	1.30	0.000	H026
101.4820	33.4290	6.75	3.19	12.45	1.08	40.41	-4.72	1.30	1.30	0.000	H027
101.7060	32.9020	6.85	3.11	12.55	0.98	40.49	-4.88	1.20	1.20	0.000	H028
100.5950	33.0930	8.24	4.44	13.96	2.37	41.96	-3.18	1.40	1.40	0.000	H029
103.6130	32.5910	2.48	-0.07	8.13	-2.32	35.96	-8.69	1.20	1.20	0.000	H030
102.5010	32.7860	6.07	1.96	11.75	-0.22	39.64	-6.29	1.20	1.20	0.000	H031
104.5710	32.4050	1.20	0.39	6.83	-1.91	34.60	-8.54	1.20	1.20	0.000	H032
104.8320	32.1820	0.50	-0.60	6.12	-2.91	33.87	-9.61	1.30	1.30	0.000	H033
103.7320	32.3610	1.98	-0.36	7.63	-2.61	35.45	-9.02	1.30	1.30	0.000	H034
104.4440	31.8020	0.90	-0.62	6.53	-2.91	34.30	-9.51	1.30	1.30	0.000	H035
103.1660	32.0750	2.48	-0.20	8.14	-2.42	35.99	-8.67	1.30	1.30	0.000	H037
100.7280	31.8620	5.25	0.05	10.95	-2.02	38.93	-7.61	1.50	1.50	0.000	H039
101.6150	31.7700	4.16	-0.30	9.85	-2.43	37.78	-8.26	1.30	1.30	0.000	H040
101.0710	32.3190	6.75	2.47	12.45	0.37	40.42	-5.31	1.20	1.20	0.000	H041
100.3340	32.2750	8.64	3.22	14.35	1.17	42.36	-4.31	1.30	1.30	0.000	H042
104.7820	31.4860	0.40	0.00	6.03	-2.31	33.77	-9.00	1.30	1.30	0.000	H043
104.1870	31.3530	0.50	-0.54	6.13	-2.81	33.91	-9.34	1.30	1.30	0.000	H044
103.6120	31.4740	1.99	-0.57	7.64	-2.82	35.45	-9.19	1.30	1.30	0.000	H045
102.6700	31.8500	2.07	-1.03	7.74	-3.22	35.61	-9.34	1.30	1.30	0.000	H046
102.0960	31.4660	3.57	0.03	9.24	-2.13	37.14	-8.09	1.30	1.30	0.000	H047
104.4410	31.1570	1.00	-0.72	6.62	-3.01	34.38	-9.61	1.30	1.30	0.000	H048
103.6920	31.0600	1.39	-2.07	7.03	-4.32	34.83	-10.71	1.30	1.30	0.000	H049
103.1450	31.0080	1.98	-0.90	7.63	-3.11	35.46	-9.36	1.20	1.20	0.000	H050
102.7750	30.9920	1.28	-0.12	6.94	-2.31	34.79	-8.46	1.30	1.30	0.000	H051
101.1630	30.9550	5.86	-3.73	11.55	-5.83	39.48	-11.54	1.20	1.20	0.000	H053
100.7500	31.2970	9.15	-3.15	14.86	-5.22	42.82	-10.82	1.20	1.20	0.000	H054
100.2970	31.6470	9.14	-0.98	14.85	-3.03	42.85	-8.50	1.20	1.20	0.000	H056
100.2410	31.3200	13.54	-5.79	19.25	-7.83	47.24	-13.29	1.20	1.20	0.000	H057
104.0770	30.7320	0.20	0.76	5.83	-1.51	33.60	-8.01	1.30	1.30	0.000	H058
103.8650	30.6920	0.60	-0.56	6.24	-2.82	34.02	-9.26	1.60	1.60	0.000	H059
103.4100	30.4150	-0.31	-0.78	5.33	-3.01	33.13	-9.33	1.30	1.30	0.000	H060
102.8410	30.2530	3.19	-0.42	8.84	-2.61	36.67	-8.78	1.30	1.30	0.000	H061
100.9290	31.1430	6.55	-4.44	12.25	-6.53	40.20	-12.17	1.30	1.30	0.000	H062
100.3070	30.9250	11.55	-6.58	17.25	-8.63	45.23	-14.10	1.20	1.20	0.000	H063
103.0030	29.9750	2.29	-1.81	7.93	-4.02	35.74	-10.23	1.30	1.20	0.000	H065
101.7880	30.0740	4.27	-6.69	9.94	-8.83	37.82	-14.71	1.40	1.40	0.000	H066
101.4860	30.0750	8.07	-9.11	13.75	-11.23	41.64	-17.03	1.30	1.20	0.000	H067
101.0230	30.1060	9.36	-6.84	15.04	-8.93	42.96	-14.60	1.60	1.60	0.000	H068
99.1680	30.0940	8.94	-4.96	14.66	-6.94	42.66	-12.10	1.40	1.40	0.000	H069
104.0730	29.6520	0.91	-0.34	6.53	-2.61	34.27	-9.11	1.30	1.30	0.000	H070
104.5360	30.3740	-0.79	-0.31	4.83	-2.61	32.56	-9.23	1.60	1.60	0.000	H071
102.8170	29.7890	1.39	-1.02	7.04	-3.22	34.85	-9.38	1.20	1.20	0.000	H072
102.2900	29.8480	1.48	-2.16	7.14	-4.32	34.98	-10.34	1.30	1.30	0.000	H073
101.5580	29.8460	7.17	-9.50	12.84	-11.62	40.72	-17.44	1.30	1.30	0.000	H074
100.3900	29.6950	8.66	-9.68	14.35	-11.73	42.28	-17.23	1.30	1.30	0.000	H075
103.4680	29.6020	0.40	-1.08	6.03	-3.32	33.80	-9.65	1.20	1.20	0.000	H076
102.6550	29.3480	1.69	-1.43	7.34	-3.62	35.14	-9.73	1.30	1.30	0.000	H077
102.0800	29.6880	5.38	-2.37	11.04	-4.52	38.89	-10.48	1.20	1.20	0.000	H078
100.1210	29.1750	7.46	-9.59	13.15	-11.63	41.07	-17.05	1.30	1.30	0.000	H080
103.2620	29.2280	1.00	0.21	6.63	-2.01	34.40	-8.29	1.30	1.20	0.000	H081
102.4390	29.2630	2.89	-4.75	8.54	-6.92	36.35	-12.98	1.20	1.20	0.000	H082
101.5180	28.9640	4.48	-10.10	10.14	-12.22	37.99	-18.03	1.30	1.30	0.000	H083
103.8940	28.9580	1.01	-0.65	6.63	-2.91	34.35	-9.36	2.60	2.50	0.000	H084
103.0430	28.8470	2.60	-1.71	8.24	-3.92	36.00	-10.14	1.30	1.30	0.000	H086
102.7670	28.9550	1.90	-2.53	7.54	-4.72	35.32	-10.87	1.30	1.30	0.000	H087
103.9780	28.6050	-0.18	0.65	5.44	-1.62	33.14	-8.09	1.30	1.30	0.000	H088
103.1210	28.3120	-0.19	-2.40	5.43	-4.62	33.17	-10.86	1.30	1.20	0.000	H089
102.5320	28.6720	3.30	-5.64	8.94	-7.82	36.72	-13.90	1.30	1.30	0.000	H090
102.4370	28.3000	3.40	-6.95	9.04	-9.12	36.81	-15.18	1.30	1.30	0.000	H091
102.1260	28.5150	3.80	-9.17	9.44	-11.33	37.24	-17.30	1.30	1.20	0.000	H092
103.6400	28.2500	-0.38	-0.07	5.23	-2.32	32.94	-8.70	1.30	1.30	0.000	H093
102.8330	27.9990	2.01	-5.62	7.63	-7.82	35.37	-13.98	1.30	1.30	0.000	H094
102.2320	27.8750	4.21	-9.36	9.85	-11.52	37.61	-17.52	1.30	1.30	0.000	H095
101.2380	27.6560	3.40	-10.22	9.05	-12.32	36.85	-18.05	1.30	1.30	0.000	H096
100.6530	27.7480	2.49	-12.56	8.15	-14.63	35.98	-20.20	1.30	1.30	0.000	H097
103.8920	27.7690	1.23	-1.15	6.83	-3.41	34.50	-9.86	1.30	1.30	0.000	H098
103.2690	27.6840	-0.98	-1.59	4.63	-3.81	32.33	-10.09	1.30	1.30	0.000	H099
102.7900	27.6930	1.31	-5.32	6.94	-7.52	34.66	-13.67	1.30	1.30	0.000	H100
103.6870	27.3560	0.93	0.83	6.53	-1.42	34.19	-7.81	1.30	1.30	0.000	H101
102.5490	27.3710	3.22	-8.64	8.84	-10.82	36.56	-16.91	1.30	1.30	0.000	H102
102.1880	27.4540	2.61	-10.16	8.24	-12.32	35.98	-18.31	1.30	1.30	0.000	H103
101.7100	27.5390	4.40	-9.39	10.04	-11.52	37.81	-17.38	1.30	1.30	0.000	H104
100.9340	27.1380	2.30	-9.44	7.95	-11.52	35.73	-17.17	1.30	1.30	0.000	H106
100.0650	27.1090	-2.01	-13.30	3.65	-15.33	31.47	-20.74	1.30	1.30	0.000	H107
102.9070	26.9310	1.93	-4.92	7.53	-7.13	35.21	-13.31	1.30	1.30	0.000	H108
102.6110	26.6200	1.93	-9.53	7.54	-11.72	35.21	-17.82	1.30	1.30	0.000	H109
102.2630	26.6900	1.72	-9.96	7.34	-12.12	35.03	-18.13	1.30	1.30	0.000	H110
102.1000	26.8260	3.02	-11.27	8.64	-13.43	36.35	-19.39	1.30	1.30	0.000	H111
101.9590	27.0490	3.11	-10.58	8.74	-12.72	36.47	-18.65	1.30	1.30	0.000	H112
101.8550	26.6890	2.02	-10.58	7.64	-12.72	35.35	-18.62	1.30	1.30	0.000	H113
101.2450	26.6770	1.81	-9.92	7.44	-12.03	35.18	-17.76	1.30	1.30	0.000	H114
101.7490	26.5040	1.62	-11.19	7.25	-13.32	34.95	-19.19	1.30	1.30	0.000	H116
100.7570	26.6650	-0.59	-10.35	5.05	-12.42	32.81	-18.02	1.50	1.30	0.000	H117
100.1610	26.5140	-1.80	-10.09	3.85	-12.13	31.62	-17.56	1.80	1.80	0.000	H118
103.2270	26.4050	0.74	-3.90	6.33	-6.12	33.96	-12.39	1.30	1.30	0.000	H119
103.1660	26.1050	0.24	-5.20	5.83	-7.42	33.44	-13.67	1.30	1.30	0.000	H120
102.5320	26.0020	0.84	-9.54	6.44	-11.72	34.08	-17.80	1.30	1.30	0.000	H121
101.6830	26.0500	2.53	-10.89	8.14	-13.02	35.82	-18.87	1.30	1.30	0.000	H122
100.5970	26.2120	-2.29	-9.96	3.34	-12.03	31.08	-17.58	1.30	1.30	0.000	H123
100.0940	25.9790	-4.29	-10.70	1.35	-12.74	29.09	-18.15	1.30	1.30	0.000	H124
103.7690	25.4950	-0.34	-1.26	5.23	-3.51	32.77	-9.93	1.30	1.30	0.000	H125
103.2410	25.6080	-2.25	-4.40	3.33	-6.62	30.91	-12.89	1.30	1.30	0.000	H126
102.9410	25.7980	0.25	-9.11	5.84	-11.32	33.44	-17.51	1.30	1.30	0.000	H127
102.5050	25.5770	-0.26	-9.94	5.33	-12.12	32.94	-18.19	1.30	1.30	0.000	H128
101.9020	25.6420	1.14	-9.08	6.74	-11.22	34.38	-17.13	1.30	1.30	0.000	H129
101.3200	25.7320	-1.37	-8.32	4.25	-10.43	31.92	-16.18	1.30	1.30	0.000	H130
100.5600	25.7970	-2.38	-9.47	3.25	-11.54	30.96	-17.08	1.30	1.30	0.000	H131
103.6560	25.0220	-0.13	-2.17	5.44	-4.41	32.95	-10.80	1.30	1.30	0.000	H132
102.5170	25.2370	-1.55	-9.64	4.04	-11.82	31.62	-17.90	1.30	1.30	0.000	H134
102.0710	25.1550	-2.25	-8.97	3.34	-11.12	30.94	-17.08	1.30	1.30	0.000	H135
101.5730	24.9850	-3.75	-8.80	1.84	-10.92	29.45	-16.74	1.60	1.50	0.000	H136
101.2650	25.2130	-6.26	-11.62	-0.66	-13.72	26.98	-19.46	3.50	2.10	0.000	H137
100.5480	25.4820	-4.77	-8.07	0.85	-10.13	28.54	-15.67	1.30	1.30	0.000	H138
100.4960	25.3410	-3.97	-6.97	1.65	-9.03	29.33	-14.56	1.30	1.30	0.000	H140
100.5220	25.0370	-4.37	-9.07	1.25	-11.13	28.90	-16.66	1.30	1.30	0.000	H141
103.2610	24.7690	-0.43	-2.19	5.14	-4.41	32.65	-10.69	1.30	1.30	0.000	H143
102.9230	24.6790	0.17	-8.52	5.74	-10.72	33.26	-16.91	1.30	1.30	0.000	H144
102.1530	24.6760	-2.44	-8.06	3.14	-10.22	30.70	-16.20	1.30	1.30	0.000	H145
101.6340	24.6880	-3.55	-6.90	2.04	-9.02	29.62	-14.86	1.40	1.40	0.000	H146
100.3140	24.8370	-5.16	-7.88	0.45	-9.93	28.10	-15.41	1.30	1.30	0.000	H147
100.1360	24.4450	-6.36	-6.89	-0.75	-8.93	26.87	-14.36	1.30	1.30	0.000	H148
102.5770	24.3750	-2.43	-8.34	3.14	-10.53	30.65	-16.62	1.40	1.30	0.000	H149
102.4390	24.1880	-4.33	-7.85	1.23	-10.02	28.74	-16.08	1.30	1.60	0.000	H150
101.9750	24.0700	-4.83	-9.28	0.74	-11.43	28.26	-17.36	1.30	1.30	0.000	H151
101.0930	24.0230	-4.54	-8.73	1.04	-10.83	28.59	-16.52	1.30	1.30	0.000	H152
100.8760	24.4170	-5.55	-7.45	0.05	-9.53	27.64	-15.16	1.30	1.30	0.000	H153
103.4200	24.1080	-2.22	-1.48	3.33	-3.71	30.79	-10.03	1.30	1.30	0.000	H154
102.7510	24.1180	-2.22	-6.23	3.34	-8.42	30.83	-14.56	1.30	1.30	0.000	H155
102.4960	23.7190	-2.92	-4.54	2.64	-6.72	30.10	-12.79	1.30	1.30	0.000	H156
101.9940	23.5970	-3.62	-6.77	1.95	-8.91	29.42	-14.85	1.40	1.40	0.000	H157
101.6850	23.4340	-3.82	-8.99	1.75	-11.12	29.22	-16.97	1.40	1.40	0.000	H158
101.3900	23.2900	-6.82	-10.21	-1.25	-12.32	26.22	-18.09	1.40	1.30	0.000	H159
100.8950	23.8680	-4.54	-6.34	1.05	-8.43	28.59	-14.06	1.30	1.30	0.000	H160
100.0900	23.8810	-6.45	-7.20	-0.85	-9.24	26.72	-14.65	1.30	1.30	0.000	H162
100.1110	23.5980	-8.84	-7.79	-3.25	-9.83	24.30	-15.25	1.40	1.40	0.000	H163
103.4040	23.4660	0.20	1.32	5.74	-0.91	33.14	-7.23	1.30	1.30	0.000	H164
103.2840	23.7120	0.09	-1.59	5.63	-3.81	33.06	-10.10	1.40	1.30	0.000	H165
102.8360	23.2240	-1.20	-4.22	4.34	-6.42	31.75	-12.58	1.30	1.30	0.000	H166
102.4010	22.9960	-1.40	-3.45	4.15	-5.62	31.55	-11.67	1.30	1.30	0.000	H167
101.0580	23.0740	-8.52	-6.83	-2.95	-8.92	24.51	-14.60	1.40	1.30	0.000	H168
103.6940	22.9820	-0.19	-0.87	5.33	-3.11	32.68	-9.51	1.40	1.40	0.000	H170
103.1650	23.1390	-0.10	1.50	5.44	-0.72	32.82	-6.97	2.70	2.40	0.000	H171
103.9330	22.5300	0.22	-0.15	5.73	-2.41	33.03	-8.87	2.60	2.40	0.000	H172
103.2220	22.7710	-0.29	-1.50	5.23	-3.72	32.58	-9.99	1.30	1.30	0.000	H173
101.8570	22.5870	-4.00	-3.78	1.54	-5.92	28.93	-11.82	2.80	2.50	0.000	H174
101.0630	22.5070	-4.11	-4.23	1.44	-6.33	28.85	-12.01	1.30	1.30	0.000	H175
101.3500	21.8880	-2.29	-3.12	3.24	-5.23	30.58	-10.99	1.30	1.30	0.000	H176
100.7860	22.0130	-3.50	-2.95	2.04	-5.02	29.41	-10.63	1.30	1.30	0.000	H177
100.1090	22.2220	-4.91	-4.59	0.64	-6.63	28.06	-12.05	1.30	1.30	0.000	H178
100.4510	21.9500	-4.50	-2.57	1.04	-4.63	28.42	-10.14	2.70	2.40	0.000	H179
101.5500	21.4930	-4.68	-2.10	0.84	-4.23	28.13	-10.04	1.80	1.60	0.000	H180
100.6710	21.5880	-4.29	-2.46	1.24	-4.53	28.57	-10.10	1.30	1.30	0.000	H181
100.0060	31.6180	12.84	-0.70	18.56	-2.73	46.57	-8.12	1.20	1.20	0.000	H182
99.6670	30.2940	9.75	-6.52	15.46	-8.53	43.45	-13.83	1.50	1.50	0.000	H184
98.5990	29.6710	10.14	-5.19	15.86	-7.14	43.87	-12.14	1.30	1.30	0.000	H186
98.6870	29.2440	8.05	-6.59	13.76	-8.54	41.75	-13.57	1.30	1.30	0.000	H187
99.2540	28.8440	5.96	-8.75	11.66	-10.74	39.61	-15.92	1.30	1.30	0.000	H188
99.7450	29.0000	6.96	-10.22	12.66	-12.23	40.59	-17.55	1.30	1.30	0.000	H189
99.7570	28.3200	4.17	-11.32	9.85	-13.34	37.75	-18.66	1.30	1.30	0.000	H190
98.9150	28.4420	4.56	-8.67	10.26	-10.63	38.20	-15.72	1.30	1.30	0.000	H191
99.7080	27.8290	0.58	-12.12	6.26	-14.13	34.13	-19.44	1.30	1.30	0.000	H192
99.0270	27.6110	1.27	-8.66	6.96	-10.63	34.85	-15.75	1.30	1.30	0.000	H193
98.6680	27.7590	1.27	-7.19	6.97	-9.14	34.88	-14.16	1.30	1.30	0.000	H194
99.6450	27.3130	-0.81	-10.42	4.86	-12.43	32.71	-17.72	1.30	1.30	0.000	H195
99.2930	27.1800	-1.62	-10.05	4.06	-12.04	31.91	-17.23	1.30	1.30	0.000	H196
98.8780	26.9090	-3.02	-7.47	2.66	-9.43	30.51	-14.51	1.30	1.30	0.000	H197
99.9330	26.4500	-4.00	-11.11	1.65	-13.14	29.43	-18.51	1.30	1.30	0.000	H198
98.9230	26.5480	-5.51	-7.67	0.16	-9.64	27.99	-14.73	1.30	1.30	0.000	H200
99.9870	26.1440	-4.09	-9.50	1.55	-11.53	29.31	-16.92	1.30	1.30	0.000	H201
98.8150	25.9870	-2.50	-6.98	3.16	-8.94	30.95	-14.00	1.30	1.30	0.000	H203
99.9240	25.7160	-6.38	-8.51	-0.74	-10.53	26.99	-15.90	1.30	1.30	0.000	H204
99.5350	25.4630	-7.78	-8.73	-2.15	-10.73	25.58	-15.99	1.40	1.30	0.000	H205
99.1100	25.6520	-8.29	-8.36	-2.64	-10.34	25.12	-15.48	1.30	1.30	0.000	H206
99.1480	25.0700	-8.28	-7.76	-2.64	-9.74	25.07	-14.89	1.30	1.30	0.000	H207
99.9060	24.6280	-5.26	-7.51	0.35	-9.54	28.00	-14.90	1.30	1.30	0.000	H209
99.6430	24.8380	-4.67	-6.52	0.96	-8.53	28.63	-13.82	1.30	1.30	0.000	H210
98.6750	24.5770	-8.47	-4.39	-2.84	-6.34	24.85	-11.36	1.60	1.60	0.000	H211
98.3030	24.8080	-11.28	-2.91	-5.64	-4.84	22.08	-9.76	1.40	1.40	0.000	H212
97.9430	24.7120	-11.08	-1.33	-5.44	-3.23	22.29	-8.05	1.30	1.30	0.000	H213
99.6180	24.2410	-6.66	-5.43	-1.04	-7.44	26.58	-12.72	1.30	1.30	0.000	H214
99.2490	24.0020	-7.46	-4.05	-1.85	-6.04	25.77	-11.22	1.40	1.40	0.000	H215
98.8400	23.8010	-8.76	-2.88	-3.14	-4.84	24.47	-9.91	1.30	1.30	0.000	H216
98.2870	24.2560	-10.07	-0.81	-4.44	-2.74	23.23	-7.65	1.30	1.30	0.000	H217
97.8560	24.0130	-10.07	-0.24	-4.44	-2.15	23.23	-6.94	1.30	1.30	0.000	H218
99.8270	23.4700	-7.04	-7.11	-1.45	-9.13	26.10	-14.47	1.30	1.30	0.000	H219
99.4040	23.5360	-8.74	-3.34	-3.14	-5.34	24.43	-10.56	1.30	1.30	0.000	H220
99.1700	23.6200	-8.45	-4.16	-2.85	-6.14	24.74	-11.30	1.40	1.30	0.000	H221
99.8340	23.0450	-4.63	-5.71	0.95	-7.73	28.46	-13.07	1.40	1.40	0.000	H222
99.2600	23.1350	-8.24	-2.65	-2.65	-4.64	24.89	-9.82	1.30	1.30	0.000	H223
99.8130	22.7120	-5.82	-2.41	-0.25	-4.43	27.23	-9.77	1.30	1.30	0.000	H224
99.4540	22.7380	-6.33	-3.84	-0.75	-5.84	26.74	-11.08	1.40	1.40	0.000	H225
99.5920	22.3120	-5.91	-2.53	-0.34	-4.53	27.10	-9.81	1.30	1.30	0.000	H227
98.8730	27.2970	2.08	-6.97	7.76	-8.93	35.64	-14.01	1.20	1.20	0.000	H314
99.4360	26.4680	-3.90	-9.54	1.76	-11.54	29.56	-16.77	1.40	1.40	0.000	HN01
94.6720	43.2420	-2.28	6.55	3.55	4.85	31.54	0.95	1.10	1.20	0.000	I001
92.9970	43.6020	-2.00	8.04	3.85	6.44	31.89	3.02	1.10	1.20	0.000	I002
91.4740	43.4850	-2.01	7.94	3.87	6.44	31.98	3.45	1.10	1.10	0.000	I003
90.2730	43.8330	-3.32	7.46	2.57	6.04	30.70	3.40	1.10	1.20	0.000	I004
90.2510	42.8960	-2.33	8.76	3.58	7.34	31.77	4.70	1.20	1.20	0.000	I006
86.4050	48.0520	-5.67	5.60	0.24	4.43	28.09	2.91	1.10	1.10	0.000	I008
86.8830	47.7080	-4.87	7.73	1.04	6.53	28.91	4.87	1.10	1.10	0.000	I009
89.7940	47.2010	-4.36	7.82	1.51	6.42	29.36	3.92	1.10	1.10	0.000	I010
89.5110	46.9940	-4.57	8.21	1.30	6.83	29.18	4.41	1.10	1.10	0.000	I011
87.5150	47.1340	-4.08	8.27	1.83	7.03	29.75	5.18	1.10	1.10	0.000	I012
86.6090	47.0970	-4.79	6.81	1.13	5.62	29.07	4.04	1.10	1.10	0.000	I013
85.8700	47.4360	-5.28	6.36	0.65	5.23	28.57	3.86	1.10	1.10	0.000	I014
90.3430	46.6830	-3.77	6.56	2.10	5.13	29.98	2.47	1.10	1.10	0.000	I015
85.7060	46.7910	-4.30	6.95	1.64	5.83	29.63	4.51	1.10	1.20	0.000	I016
90.1540	46.0590	-3.48	8.55	2.39	7.14	30.34	4.53	1.10	1.10	0.000	I017
89.0050	44.9220	-4.21	6.77	1.70	5.43	29.78	3.15	1.10	1.10	0.000	I019
89.6190	43.9960	-2.22	8.01	3.69	6.63	31.82	4.18	1.10	1.20	0.000	I020
87.9390	44.1520	-2.43	8.60	3.50	7.33	31.67	5.36	1.10	1.20	0.000	I021
86.8670	44.1830	-1.54	9.73	4.41	8.53	32.60	6.87	1.50	1.60	0.000	I022
86.2230	44.2940	-2.84	8.18	3.12	7.02	31.31	5.55	1.10	1.20	0.000	I023
88.3180	43.3530	-2.44	8.53	3.50	7.24	31.71	5.16	1.20	1.20	0.000	I025
87.1710	43.2650	-2.65	9.35	3.30	8.13	31.55	6.38	1.20	1.20	0.000	I026
88.6300	42.8160	-1.24	8.45	4.70	7.14	32.94	4.97	1.20	1.20	0.000	I027
86.3630	42.3500	-2.66	9.39	3.31	8.22	31.63	6.71	1.20	1.20	0.000	I028
87.2790	42.2480	-2.56	9.46	3.39	8.24	31.70	6.46	2.30	2.30	0.000	I029
85.5180	41.9080	-3.27	10.64	2.71	9.53	31.07	8.26	1.20	1.20	0.000	I030
87.1940	40.8350	-3.97	9.75	2.00	8.53	30.38	6.78	1.20	1.20	0.000	I032
88.2510	40.2670	-4.67	9.22	1.28	7.93	29.66	5.87	1.20	1.20	0.000	I033
88.1830	39.0240	-4.48	9.62	1.47	8.33	29.90	6.29	1.20	1.20	0.000	I034
86.9770	38.5080	-6.19	10.53	-0.23	9.32	28.24	7.63	1.40	1.30	0.000	I035
82.8760	46.8240	-5.81	3.36	0.16	2.43	28.18	1.93	1.10	1.10	0.000	I037
83.5940	45.9370	-4.12	6.10	1.86	5.12	29.95	4.41	1.10	1.10	0.000	I038
84.8520	45.6300	-4.02	6.69	1.94	5.62	30.05	4.55	1.10	1.10	0.000	I039
81.0320	44.9680	-5.44	4.93	0.57	4.12	28.76	4.16	1.10	1.10	0.000	I040
82.1280	44.9000	-4.84	6.30	1.16	5.42	29.35	5.14	1.10	1.20	0.000	I041
82.9280	44.6230	-4.24	7.36	1.76	6.42	29.97	5.91	1.10	1.10	0.000	I042
83.9110	44.4720	-3.14	7.43	2.85	6.43	31.06	5.63	1.10	1.20	0.000	I043
84.8670	44.3520	-2.94	8.59	3.04	7.53	31.25	6.45	1.10	1.10	0.000	I044
84.3340	43.6520	-3.35	8.46	2.63	7.43	30.90	6.51	1.10	1.10	0.000	I045
82.5120	43.7880	-3.96	8.33	2.05	7.42	30.32	7.03	1.10	1.20	0.000	I046
81.3850	43.9350	-4.96	13.75	1.06	12.92	29.32	12.86	1.20	1.20	0.000	I047
80.8590	44.0650	-5.15	7.52	0.88	6.72	29.13	6.81	1.10	1.10	0.000	I048
82.2250	43.4720	-3.86	8.31	2.16	7.42	30.45	7.11	1.10	1.10	0.000	I050
84.5410	43.2690	-3.96	9.37	2.03	8.32	30.32	7.34	1.10	1.20	0.000	I051
81.1250	43.1420	-3.47	8.74	2.55	7.93	30.87	7.94	1.10	1.10	0.000	I052
84.1570	43.0290	-3.46	10.24	2.53	9.22	30.84	8.35	1.20	1.20	0.000	I053
83.1290	42.1360	-2.57	10.57	3.44	9.62	31.81	9.05	1.20	1.30	0.000	I054
81.8030	41.8150	-2.18	9.18	3.85	8.33	32.24	8.14	1.10	1.20	0.000	I055
84.2450	41.7800	-3.08	13.65	2.92	12.63	31.30	11.73	1.20	1.20	0.000	I056
82.9690	41.7150	-3.68	13.36	2.34	12.43	30.73	11.90	1.20	1.20	0.000	I057
82.3460	41.4850	-3.28	13.92	2.74	13.02	31.15	12.68	1.20	1.20	0.000	I058
81.3450	41.6010	-1.28	9.95	4.75	9.12	33.16	9.07	1.30	1.20	0.000	I059
82.7850	41.2160	-3.88	15.05	2.14	14.12	30.56	13.65	1.10	1.20	0.000	I060
80.2390	41.1430	-2.59	15.88	3.45	15.13	31.88	15.40	1.50	1.50	0.000	I061
80.3920	40.6430	-4.49	16.49	1.55	15.72	30.00	15.95	1.10	1.10	0.000	I062
84.3370	40.2170	-5.29	14.26	0.71	13.23	29.16	12.31	1.20	1.20	0.000	I063
83.6100	39.0150	-5.40	13.91	0.61	12.93	29.11	12.22	1.20	1.20	0.000	I064
83.1590	38.2570	-6.60	14.68	-0.59	13.73	27.93	13.15	1.20	1.20	0.000	I065
83.8110	37.5940	-8.10	14.22	-2.10	13.23	26.43	12.46	1.20	1.20	0.000	I066
82.6960	37.0460	-9.00	15.44	-2.99	14.52	25.55	14.07	1.10	1.10	0.000	I067
81.6640	36.8400	-9.30	16.07	-3.28	15.23	25.27	15.08	1.20	1.20	0.000	I068
82.9930	36.7390	-8.90	15.96	-2.89	15.02	25.65	14.49	1.10	1.10	0.000	I069
81.4780	36.4550	-9.40	16.76	-3.38	15.92	25.17	15.83	1.10	1.10	0.000	I070
78.4510	40.9420	-4.29	16.15	1.77	15.52	30.19	16.31	1.10	1.10	0.000	I072
79.0350	40.5030	-5.29	15.99	0.76	15.32	29.21	15.94	1.10	1.10	0.000	I073
76.8890	40.2040	-5.09	15.15	0.97	14.63	29.41	15.87	1.10	1.20	0.000	I074
78.0370	39.7140	-6.19	18.23	-0.13	17.63	28.34	18.54	1.10	1.10	0.000	I075
78.5400	39.7760	-5.49	18.26	0.57	17.63	29.04	18.39	1.10	1.10	0.000	I076
76.5120	39.8060	-4.99	16.82	1.08	16.33	29.53	17.68	1.50	1.50	0.000	I077
75.2500	39.7180	-6.69	13.64	-0.62	13.23	27.81	14.95	1.10	1.10	0.000	I078
76.7340	39.4970	-5.59	18.84	0.48	18.33	28.94	19.62	1.10	1.10	0.000	I079
75.8990	39.1960	-4.69	20.98	1.38	20.53	29.84	22.06	1.10	1.10	0.000	I081
77.6240	38.9040	-6.70	20.00	-0.64	19.43	27.85	20.46	1.10	1.10	0.000	I082
76.1740	38.9350	-6.39	20.80	-0.32	20.33	28.15	21.78	1.10	1.10	0.000	I083
77.2770	38.1740	-8.00	21.17	-1.94	20.62	26.56	21.75	1.10	1.10	0.000	I084
78.2460	37.5590	-8.50	20.04	-2.45	19.42	26.08	20.27	1.10	1.10	0.000	I086
79.9640	37.0980	-8.60	17.56	-2.56	16.83	25.98	17.18	1.10	1.10	0.000	I087
75.4470	36.8510	-10.10	21.65	-4.04	21.23	24.46	22.89	1.20	1.20	0.000	I088
74.3360	39.8420	-6.78	14.87	-0.71	14.53	27.70	16.51	1.10	1.10	0.000	I089
74.9510	38.6620	-11.39	20.72	-5.32	20.33	23.14	22.14	1.10	1.10	0.000	I090
101.6130	34.7160	4.15	5.90	9.85	3.77	37.80	-2.06	1.30	1.30	0.000	J001
98.0980	36.2700	2.50	8.38	8.28	6.46	36.40	1.60	1.20	1.20	0.000	J002
99.9720	35.6220	4.33	6.80	10.07	4.77	38.10	-0.61	1.20	1.20	0.000	J003
95.5280	34.5520	15.28	5.71	21.10	3.95	49.35	-0.19	2.00	2.00	0.000	J004
98.2090	34.8940	10.50	7.98	16.27	6.05	44.40	1.16	1.30	1.30	0.000	J005
99.6880	33.8040	9.72	4.98	15.46	2.97	43.51	-2.33	1.30	1.30	0.000	J006
95.2570	32.8940	17.48	7.79	23.30	6.05	51.54	1.99	1.70	1.70	0.000	J008
97.1690	31.1620	14.81	0.81	20.57	-1.05	48.70	-5.65	1.30	1.30	0.000	J010
95.6010	29.9390	12.91	3.81	18.69	2.05	46.83	-2.11	1.30	1.30	0.000	J011
97.9970	29.7090	9.24	-3.03	14.97	-4.94	43.01	-9.77	1.30	1.30	0.000	J012
92.4380	34.2070	15.95	12.70	21.82	11.13	50.18	7.87	1.70	1.70	0.000	J016
91.6750	32.2460	14.36	13.65	20.22	12.13	48.57	9.09	1.30	1.20	0.000	J018
94.0960	31.9170	17.18	9.91	23.01	8.25	51.27	4.51	1.40	1.40	0.000	J019
92.0680	31.5090	14.97	14.68	20.81	13.14	49.13	9.98	1.40	1.30	0.000	J020
91.1120	30.4790	11.77	21.01	17.62	19.53	45.92	16.65	1.30	1.30	0.000	J021
93.1460	29.9400	15.99	14.35	21.80	12.74	50.02	9.28	1.30	1.30	0.000	J022
91.1050	32.0120	14.05	14.91	19.91	13.43	48.27	10.55	1.30	1.20	0.000	J025
88.6940	31.1290	10.15	21.65	16.04	20.33	44.42	18.14	1.20	1.20	0.000	J026
90.5510	30.0880	11.77	21.28	17.62	19.84	45.92	17.12	1.80	1.80	0.000	J027
92.8700	30.7510	15.38	13.03	21.20	11.44	49.47	8.05	1.30	1.30	0.000	J028
88.5600	28.2440	6.29	27.24	12.13	25.93	40.37	23.78	1.30	1.30	0.000	J029
87.0600	28.5870	3.98	26.24	9.84	25.02	38.13	23.31	1.30	1.30	0.000	J030
92.3990	28.4220	11.41	18.20	17.20	16.64	45.37	13.39	1.30	1.30	0.000	J032
90.5580	28.4190	8.90	25.08	14.72	23.63	42.93	20.91	1.30	1.30	0.000	J033
91.9100	27.9710	9.21	21.97	15.00	20.44	43.15	17.33	1.30	1.30	0.000	J034
89.1970	31.9850	10.34	18.88	16.23	17.53	44.63	15.20	1.30	1.30	0.000	J035
86.4420	31.9270	6.63	21.10	12.55	19.93	41.00	18.39	1.20	1.20	0.000	J036
88.8370	29.3590	7.47	24.06	13.33	22.73	41.63	20.50	1.30	1.30	0.000	J037
87.0850	29.3200	5.16	24.94	11.03	23.73	39.36	22.01	1.30	1.30	0.000	J038
89.5560	28.9110	6.98	25.71	12.82	24.34	41.08	21.90	1.30	1.30	0.000	J039
85.4420	28.9590	2.86	26.53	8.74	25.42	37.07	24.18	1.30	1.30	0.000	J040
85.9750	28.1490	3.48	27.97	9.34	26.83	37.61	25.43	1.30	1.30	0.000	J041
89.1540	27.7210	6.40	30.58	12.22	29.23	40.42	26.91	1.30	1.30	0.000	J042
84.1290	32.2970	1.82	21.44	7.77	20.42	36.26	19.56	1.20	1.20	0.000	J043
81.1900	32.3820	-3.18	18.94	2.80	18.13	31.30	18.12	1.20	1.20	0.000	J044
81.1760	30.2900	-2.96	22.74	2.99	21.92	31.41	21.92	1.30	1.30	0.000	J045
82.8320	30.3890	-1.86	21.95	4.08	21.03	32.50	20.54	1.30	1.30	0.000	J046
77.0050	36.5770	-9.80	21.96	-3.75	21.43	24.77	22.64	1.20	1.20	0.000	J047
79.9400	33.5640	-4.19	18.16	1.81	17.43	30.34	17.79	1.20	1.20	0.000	J049
97.5020	34.0220	10.50	6.24	16.28	4.37	44.44	-0.33	1.30	1.30	0.000	J399
97.9560	34.4000	11.80	7.27	17.58	5.36	45.72	0.54	1.20	1.20	0.000	J400
98.2300	31.5140	19.02	-0.52	24.77	-2.44	52.86	-7.34	1.10	1.10	0.000	J402
98.6210	32.3770	15.72	4.51	21.47	2.57	49.56	-2.44	1.10	1.10	0.000	J403
99.1960	34.2710	11.12	6.25	16.87	4.27	44.95	-0.90	1.10	1.10	0.000	J406
99.2220	35.3580	2.92	6.95	8.67	4.96	36.75	-0.21	1.20	1.20	0.000	J407
97.3370	30.8080	18.22	0.93	23.97	-0.94	52.08	-5.59	1.10	1.10	0.000	J425
97.7820	31.3710	18.82	-1.35	24.57	-3.25	52.68	-8.02	1.20	1.20	0.000	J426
113.3220	38.7450	-1.91	0.21	3.48	-2.56	30.39	-11.44	1.20	1.20	0.000	A034
119.4740	39.8250	-4.14	1.35	1.03	-1.71	27.21	-12.06	1.20	1.20	0.000	A149
120.4270	36.0530	-2.37	1.00	2.83	-2.10	29.16	-12.66	1.20	1.20	0.000	B008
119.0340	31.6540	-0.83	-0.47	4.45	-3.50	31.08	-13.75	1.30	1.30	0.000	B068
113.1810	36.2270	-1.64	0.60	3.78	-2.16	30.83	-11.01	1.20	1.20	0.000	C043
111.0290	38.4880	-1.47	0.08	3.99	-2.57	31.13	-10.88	1.10	1.10	0.000	D021
108.0860	35.0580	-0.85	-0.40	4.71	-2.89	32.22	-10.45	1.20	1.20	0.000	D067
105.6690	38.8090	-1.97	1.36	3.63	-1.00	31.20	-7.92	1.10	1.10	0.000	D092
131.1700	46.6500	-4.77	3.82	-0.24	0.31	23.46	-12.48	1.20	1.20	0.000	E002
126.9690	46.6500	-6.53	2.43	-1.81	-0.93	22.55	-12.90	1.20	1.20	0.000	E010
129.4890	43.0030	-5.15	3.74	-0.43	0.29	24.08	-12.18	1.20	1.20	0.000	E015
124.1030	50.3900	-4.70	4.09	0.01	0.84	24.19	-10.53	1.20	1.20	0.000	E019
122.1710	46.0620	-4.41	3.19	0.52	0.01	25.66	-10.94	1.20	1.20	0.000	E023
121.7650	42.7580	-4.61	2.97	0.42	-0.19	26.03	-11.05	1.20	1.20	0.000	E027
121.7400	39.0920	-4.79	1.37	0.32	-1.78	26.29	-12.64	1.20	1.20	0.000	E052
116.1040	43.9030	-3.65	0.97	1.56	-1.93	27.74	-11.49	1.10	1.20	0.000	E060
111.7090	41.5160	-3.91	1.92	1.49	-0.77	28.36	-9.25	1.10	1.10	0.000	E065
120.7800	27.9710	1.51	-0.88	6.74	-4.00	33.23	-14.64	1.70	1.60	0.000	F005
111.3120	30.7860	-0.59	-0.10	4.88	-2.77	32.17	-11.15	1.20	1.20	0.000	F030
110.3060	25.1860	0.45	-0.16	5.90	-2.77	33.07	-10.90	1.30	1.30	0.000	F035
115.0470	27.0590	-0.20	-0.69	5.17	-3.54	32.10	-12.85	1.30	1.30	0.000	F036
106.6810	33.1160	-0.67	0.02	4.92	-2.40	32.55	-9.59	1.20	1.20	0.000	F070
106.0340	30.8040	-0.17	0.28	5.42	-2.10	33.07	-9.12	1.20	1.20	0.000	F071
106.6650	26.4150	-0.12	-0.58	5.41	-2.99	32.86	-10.18	1.30	1.30	0.000	F073
106.8310	22.1070	-0.04	-0.47	5.42	-2.89	32.54	-10.12	1.30	1.30	0.000	F079
105.3790	35.1410	0.41	0.34	6.03	-2.00	33.74	-8.85	1.20	1.20	0.000	G029
95.8010	40.5140	-3.20	5.83	2.62	4.06	30.72	-0.16	1.10	1.10	0.000	G126
99.8140	39.4100	-3.56	3.69	2.18	1.67	30.12	-3.67	1.20	1.10	0.000	G140
94.8730	36.4330	3.07	10.56	8.91	8.85	37.18	4.89	1.60	1.60	0.000	G155
93.4120	38.8090	0.36	7.57	6.23	5.95	34.50	2.41	1.20	1.10	0.000	G166
90.9820	38.5880	0.14	10.20	6.05	8.74	34.42	5.89	1.20	1.20	0.000	G168
103.8890	33.2760	4.38	3.25	10.04	0.99	37.85	-5.46	1.20	1.20	0.000	H023
102.3060	31.7060	1.97	0.45	7.65	-1.72	35.54	-7.74	1.20	1.20	0.000	H038
101.4970	30.4950	7.47	-6.21	13.15	-8.33	41.05	-14.13	1.20	1.20	0.000	H055
103.5260	28.8430	1.01	-0.38	6.63	-2.62	34.37	-8.97	1.20	1.20	0.000	H085
101.5140	27.4200	2.50	-9.40	8.14	-11.53	35.91	-17.33	1.20	1.20	0.000	H105
100.1700	26.8830	-3.20	-12.69	2.45	-14.73	30.25	-20.17	1.20	1.20	0.000	H115
101.0500	22.7410	-5.01	-5.93	0.55	-8.02	27.98	-13.70	1.30	1.30	0.000	H169
100.2780	29.9930	7.56	-7.68	13.25	-9.72	41.20	-15.19	1.20	1.20	0.000	H185
98.4980	25.0180	-9.58	-4.20	-3.94	-6.14	23.79	-11.11	1.30	1.30	0.000	H208
99.9180	22.5540	-6.42	-2.21	-0.86	-4.23	26.60	-9.60	1.30	1.30	0.000	H226
93.6260	42.8100	-2.00	6.68	3.85	5.04	31.92	1.44	1.10	1.10	0.000	I005
88.1350	47.8550	-5.26	6.91	0.63	5.63	28.46	3.60	1.10	1.10	0.000	I007
86.1890	41.7920	-3.57	10.38	2.41	9.22	30.76	7.76	1.10	1.10	0.000	I031
85.5380	38.0810	-6.69	12.94	-0.71	11.83	27.79	10.56	1.10	1.10	0.000	I036
83.2570	43.3980	-4.06	9.18	1.95	8.22	30.24	7.61	1.10	1.10	0.000	I049
75.9230	39.5170	-3.79	16.58	2.28	16.12	30.73	17.65	1.10	1.10	0.000	I071
96.9880	32.9970	15.00	4.80	20.79	2.95	48.96	-1.60	1.20	1.20	0.000	J007
96.8680	29.3910	9.93	-2.50	15.68	-4.34	43.75	-8.86	1.20	1.20	0.000	J013
93.0520	35.0880	11.65	11.24	17.51	9.64	45.86	6.20	1.70	1.70	0.000	J015
91.9850	32.9860	14.05	12.47	19.91	10.93	48.27	7.80	1.20	1.20	0.000	J017
87.7660	31.8910	8.04	20.39	13.95	19.13	42.38	17.21	1.20	1.20	0.000	J024
86.9670	28.3920	3.58	27.63	9.43	26.43	37.71	24.74	1.20	1.20	0.000	J031
79.5810	35.4590	-7.60	18.73	-1.58	18.02	26.97	18.48	1.10	1.10	0.000	J048
97.3910	33.1810	17.50	3.93	23.28	2.05	51.44	-2.61	1.30	1.20	0.000	Y224
115.8930	39.6090	-2.24	1.86	3.06	-1.03	29.65	-10.54	1.00	1.00	0.000	BJFS
116.2240	40.2510	-2.82	1.08	2.45	-1.83	28.96	-11.42	1.10	1.10	0.000	BJSH
117.5310	40.0760	-3.59	2.65	1.64	-0.32	28.02	-10.22	1.10	1.10	0.000	JIXN
125.4440	43.7900	-4.17	2.86	0.70	-0.45	25.69	-12.10	1.20	1.20	0.000	CHUN
97.3780	37.3800	1.70	7.73	7.49	5.86	35.63	1.20	1.20	1.20	0.000	DLHA
100.2010	40.9840	-2.94	1.91	2.78	-0.14	30.62	-5.58	1.10	1.10	0.000	DXIN
113.3400	23.1850	0.73	1.51	6.09	-1.26	32.95	-10.15	1.30	1.30	0.000	GUAN
126.6200	45.7030	-4.57	2.81	0.19	-0.54	24.75	-12.44	1.30	1.30	0.000	HRBN
102.7980	25.0290	0.36	-9.52	5.94	-11.72	33.49	-17.87	1.20	1.20	0.000	KMIN
91.1040	29.6570	11.68	20.71	17.51	19.23	45.78	16.35	1.00	1.00	0.000	LHAS
105.4140	28.8720	0.93	-0.76	6.52	-3.10	34.15	-9.96	1.20	1.20	0.000	LUZH
109.8450	19.0290	-1.53	0.71	3.82	-1.88	30.49	-9.89	1.40	1.30	0.000	QION
121.2000	31.1000	0.32	0.24	5.53	-2.89	31.97	-13.63	1.20	1.20	0.000	SHAO
130.9080	44.4330	-4.16	2.61	0.46	-0.89	24.55	-13.63	1.20	1.20	0.000	SUIY
117.1230	36.2150	-1.95	0.23	3.35	-2.72	30.02	-12.52	1.20	1.20	0.000	TAIN
75.2340	37.7750	-9.99	21.24	-3.92	20.84	24.56	22.56	1.10	1.10	0.000	TASH
87.6010	43.8080	-3.74	8.88	2.20	7.63	30.40	5.76	1.10	1.10	0.000	URUM
114.4910	30.5160	-0.83	0.48	4.56	-2.34	31.60	-11.51	1.30	1.30	0.000	WHJF
79.2100	41.2020	-4.79	15.01	1.26	14.33	29.68	14.90	1.10	1.10	0.000	WUSH
100.2550	25.6080	-4.98	-9.49	0.65	-11.54	28.36	-17.00	1.20	1.20	0.000	XIAG
118.0830	24.4500	0.48	0.48	5.76	-2.51	32.37	-12.54	1.30	1.30	0.000	XIAM
101.7740	36.6010	3.95	4.01	9.66	1.88	37.57	-4.00	1.10	1.10	0.000	XNIN
107.4370	37.7790	-1.65	-0.74	3.91	-3.20	31.39	-10.59	1.10	1.10	0.000	YANC
112.3350	16.8340	-2.44	0.06	2.81	-2.66	29.12	-11.30	1.40	1.30	0.000	YONG
113.1050	34.5210	-2.25	-0.30	3.18	-3.06	30.29	-11.89	1.10	1.10	0.000	ZHNZ
144.8680	13.5890	-38.65	22.42	-33.94	18.56	-9.69	3.60	1.50	1.50	0.000	GUAM
77.5700	13.0210	9.55	36.19	14.93	35.62	41.25	36.67	1.20	1.20	0.000	IISC
104.3160	52.2190	-7.21	2.57	-1.81	0.28	24.51	-6.28	0.90	0.90	0.000	IRKT
66.8850	39.1350	-7.03	1.37	-0.95	1.54	27.23	5.66	1.00	1.00	0.000	KIT3
83.2350	54.8410	-5.49	0.48	0.32	-0.48	27.30	-1.08	1.00	1.00	0.000	NVSK
121.0780	14.6360	-60.98	18.84	-55.90	15.71	-30.25	5.00	1.50	1.40	0.000	PIMO
74.6940	42.6800	-7.06	4.40	-0.98	4.03	27.29	5.91	0.90	0.90	0.000	POL2
77.0170	43.1790	-6.06	3.76	-0.00	3.23	28.28	4.44	1.00	1.00	0.000	SELE
120.9870	24.7980	-1.07	4.53	4.14	1.41	30.55	-9.28	1.20	1.20	0.000	TCMS
120.9870	24.7980	-1.07	4.53	4.14	1.41	30.55	-9.28	1.20	1.20	0.000	TNML
140.0880	36.1060	-31.27	10.37	-26.77	6.61	-2.98	-7.69	1.10	1.10	0.000	TSKB
121.1650	24.9540	-1.07	0.34	4.14	-2.79	30.54	-13.52	1.60	1.50	0.000	TWTF
142.7170	47.0300	-12.68	4.45	-8.71	0.64	12.90	-14.04	1.40	1.40	0.000	YSSK
96.8860	41.1280	-2.58	5.40	3.21	3.56	31.23	-0.96	1.90	1.90	0.002	GA01
99.6960	40.4630	-3.25	4.98	2.48	2.96	30.38	-2.34	1.70	1.70	0.004	GA02
98.6660	40.7100	-2.86	3.41	2.90	1.46	30.84	-3.56	1.90	1.90	0.003	GA03
94.3240	39.9550	-3.12	7.53	2.72	5.85	30.92	2.05	2.00	1.90	0.003	GA05
99.9560	39.5810	-3.56	4.00	2.18	1.98	30.10	-3.40	1.70	1.70	0.004	GA08
101.0640	39.5020	-3.24	3.67	2.47	1.57	30.33	-4.11	1.60	1.60	0.005	GA09
95.3180	39.3330	-0.32	5.89	5.51	4.14	33.69	0.06	2.10	2.00	0.004	GA12
96.0580	38.9710	3.29	4.74	9.10	2.95	37.26	-1.34	2.20	2.10	0.003	GA13
98.7770	38.8050	-0.48	6.42	5.29	4.46	33.31	-0.59	2.00	2.00	0.004	GA15
100.1040	39.0020	-2.36	3.21	3.37	1.18	31.31	-4.24	1.70	1.70	0.004	GA16
99.3290	38.6460	-2.67	6.06	3.08	4.07	31.08	-1.13	1.80	1.70	0.004	GA18
100.2760	37.8040	0.14	5.32	5.87	3.27	33.84	-2.19	1.70	1.70	0.004	GA19
96.8210	37.5990	-0.11	8.79	5.70	6.95	33.86	2.45	2.30	2.30	0.004	GA20
100.5640	37.7230	1.54	4.23	7.26	2.16	35.22	-3.38	1.70	1.70	0.004	GA21
100.1100	37.4290	1.83	5.81	7.57	3.77	35.56	-1.65	1.70	1.70	0.004	GA23
97.8120	37.3490	1.20	8.76	6.98	6.86	35.10	2.08	2.20	2.10	0.003	GA24
99.3220	37.3370	1.02	7.45	6.77	5.46	34.81	0.26	2.10	2.00	0.001	GA25
103.6550	37.2260	-0.52	4.33	5.13	2.09	32.91	-4.30	1.60	1.60	0.005	GA26
98.4620	36.4410	2.61	8.80	8.38	6.86	36.48	1.90	2.00	2.00	0.003	GA28
105.3830	39.0700	-3.07	1.64	2.54	-0.70	30.12	-7.55	1.60	1.60	0.006	GC29
101.7450	30.6000	3.07	-3.69	8.75	-5.82	36.64	-11.69	1.90	1.90	0.004	MAON
101.5260	30.3260	8.07	-10.40	13.74	-12.52	41.64	-18.33	1.90	1.90	0.004	TAGO
101.1850	31.0230	6.36	-3.13	12.06	-5.24	39.99	-10.95	1.90	1.90	0.004	QIME
101.1250	30.8810	9.86	-8.83	15.55	-10.93	43.48	-16.63	1.90	1.90	0.004	WARI
91.5900	53.6700	-6.09	2.87	-0.39	1.36	26.56	-1.66	1.40	1.30	0.000	ABAK
102.6600	51.7700	-7.06	2.69	-1.60	0.51	24.94	-5.61	1.40	1.30	0.000	AKHL
96.2500	46.5500	-2.17	4.07	3.58	2.26	31.21	-2.08	1.10	1.00	0.000	ALTA
106.5800	52.7900	-7.05	3.67	-1.74	1.26	24.28	-5.90	1.10	1.00	0.000	ANGA
93.5700	52.4400	-7.34	3.67	-1.65	2.04	25.39	-1.55	1.40	1.30	0.000	ARAD
102.7900	46.2600	-2.69	1.84	2.89	-0.36	30.12	-6.51	1.50	1.30	0.000	ARVA
103.0200	46.1200	-0.82	3.07	4.77	0.86	31.99	-5.35	1.40	1.10	0.000	ARVX
102.2100	51.7600	-5.62	1.89	-0.14	-0.28	26.43	-6.27	1.00	1.00	0.000	BADA
105.5000	53.0600	-8.12	3.78	-2.78	1.43	23.30	-5.45	1.00	1.00	0.000	BAYA
98.0500	49.2100	-3.67	2.05	1.98	0.14	29.21	-4.71	1.00	1.00	0.000	BOL1
97.9800	49.0800	-2.96	3.50	2.70	1.59	29.95	-3.24	1.10	1.00	0.000	BOL2
103.5200	48.8000	-4.63	2.85	0.89	0.61	27.76	-5.74	1.00	1.00	0.000	BULG
98.9800	50.1800	-4.55	1.68	1.06	-0.29	28.10	-5.40	1.00	1.00	0.000	BZUR
88.4200	50.0700	-5.75	5.69	0.09	4.39	27.66	2.28	1.50	1.40	0.000	CHAG
114.5800	48.0900	-5.25	0.32	-0.08	-2.51	25.76	-11.70	1.10	1.00	0.000	CHOI
104.4300	43.5900	-0.14	2.87	5.45	0.58	32.80	-6.01	1.10	1.00	0.000	DALA
101.6100	50.1000	-4.79	4.41	0.75	2.28	27.61	-3.55	1.00	1.00	0.000	ERBL
95.0200	50.2500	-7.94	2.71	-2.23	0.99	25.04	-3.01	1.40	1.30	0.000	ERZN
103.2200	52.2600	-7.08	1.91	-1.64	-0.31	24.77	-6.58	1.00	1.00	0.000	HADR
102.3500	51.6000	-5.80	2.48	-0.32	0.31	26.27	-5.72	1.00	1.00	0.000	HARA
109.1500	52.1200	-2.80	1.65	2.44	-0.90	28.30	-8.73	1.20	1.10	0.000	HORN
91.6200	47.9600	-2.64	4.86	3.19	3.35	30.89	0.32	1.00	1.00	0.000	HOVA
91.6300	47.7600	-3.87	6.93	1.96	5.42	29.68	2.39	1.10	1.00	0.000	HOVD
98.8000	48.7100	-3.27	2.14	2.37	0.18	29.61	-4.88	1.10	1.00	0.000	IKUL
104.3200	52.2200	-6.28	2.78	-0.88	0.49	25.44	-6.07	1.00	0.90	0.000	IRKT
85.4400	50.1500	-6.86	3.18	-0.97	2.07	26.65	0.83	1.40	1.40	0.000	KAIT
100.7900	44.4700	-2.30	2.22	3.36	0.15	30.91	-5.46	1.10	1.00	0.000	KHAR
106.4900	50.7400	-4.26	1.67	1.12	-0.74	27.46	-7.88	1.00	0.90	0.000	KIAT
92.7900	55.9900	-7.06	2.89	-1.45	1.30	25.06	-2.06	0.90	0.90	0.000	KSTU
103.7400	51.7700	-5.61	2.57	-0.17	0.32	26.27	-6.09	1.00	1.00	0.000	KULT
87.8900	50.2400	-6.76	3.17	-0.91	1.90	26.65	-0.05	1.40	1.30	0.000	KURA
104.8900	51.8500	-6.77	2.98	-1.38	0.67	24.95	-6.05	1.00	1.00	0.000	LIST
106.2200	45.8000	-2.89	2.04	2.61	-0.35	29.60	-7.42	1.10	1.00	0.000	MAND
100.9200	51.6200	-5.62	1.89	-0.10	-0.20	26.60	-5.84	1.00	1.00	0.000	MOND
100.0900	49.6600	-4.63	2.75	0.96	0.71	27.99	-4.70	1.10	1.00	0.000	MURN
102.8100	49.4500	-5.49	3.35	0.03	1.16	26.88	-5.00	1.00	1.00	0.000	NSEL
99.8000	52.5400	-6.35	4.43	-0.82	2.41	25.82	-2.92	1.00	1.00	0.000	ORLK
83.4900	49.5400	-7.90	5.14	-1.97	4.17	25.75	3.49	1.30	1.20	0.000	SLP4
103.7000	51.6500	-5.41	2.37	0.03	0.12	26.49	-6.28	1.00	1.00	0.000	SLYU
102.9600	49.2900	-4.63	2.85	0.89	0.65	27.75	-5.55	1.10	1.00	0.000	SSEL
106.2500	50.2300	-4.95	0.81	0.44	-1.58	26.88	-8.66	1.00	1.00	0.000	SUKG
103.6400	51.6800	-6.01	1.70	-0.58	-0.55	25.89	-6.93	1.30	1.40	0.000	TALY
101.4400	45.6700	-4.27	0.70	1.36	-1.42	28.75	-7.20	1.10	1.00	0.000	TEEG
95.8700	49.6200	-5.57	4.62	0.13	2.84	27.44	-1.40	1.10	1.00	0.000	TES1
103.0800	51.8100	-5.06	0.51	0.40	-1.70	26.89	-7.93	1.10	1.10	0.000	TOR1
103.0000	51.9200	-6.79	1.62	-1.33	-0.59	25.15	-6.80	1.10	1.10	0.000	TORY
101.8000	47.5200	-2.12	1.05	3.47	-1.09	30.64	-6.97	1.10	1.00	0.000	TSET
108.2400	52.9700	-5.13	2.08	0.12	-0.42	25.94	-8.02	1.00	1.00	0.000	TURK
106.9000	47.9200	-2.12	1.15	3.32	-1.28	30.00	-8.53	1.20	1.10	0.000	UB01
106.0200	51.1700	-4.36	1.28	1.02	-1.10	27.34	-8.12	1.00	0.90	0.000	UDUN
92.0800	49.9700	-5.17	5.10	0.61	3.56	28.06	0.40	1.10	1.00	0.000	ULAA
107.0500	47.8700	-3.20	0.97	2.22	-1.46	28.90	-8.75	1.00	1.00	0.000	ULA1
107.0500	47.8700	-3.20	0.97	2.22	-1.46	28.90	-8.75	1.00	1.00	0.000	ULAB
107.6200	51.8100	-4.09	0.01	1.21	-2.45	27.28	-9.89	1.00	1.00	0.000	ULAN
107.6200	51.8100	-5.91	1.89	-0.61	-0.57	25.46	-8.01	1.10	1.00	0.000	ULAZ
89.9400	48.9800	-4.36	6.84	1.48	5.44	29.13	2.89	1.10	1.00	0.000	ULGI
96.7800	47.6100	-2.48	2.91	3.24	1.07	30.73	-3.42	1.10	1.00	0.000	ULIA
110.5900	47.2600	-4.55	1.87	0.78	-0.76	27.18	-8.96	1.20	1.00	0.000	UNDE
101.3100	43.0900	-2.87	2.72	2.81	0.61	30.43	-5.14	1.10	1.00	0.000	UNDU
84.7700	50.9400	-7.54	3.29	-1.65	2.23	25.88	1.18	1.50	1.30	0.000	USTK
107.7400	53.3300	-6.84	4.44	-1.59	1.97	24.22	-5.50	1.10	1.10	0.000	UZUR
127.5210	50.2570	-4.78	3.10	-0.22	-0.28	23.45	-12.36	0.20	0.20	0.000	BLAG
128.0280	50.2570	-5.23	2.20	-0.70	-1.20	22.89	-13.38	0.19	0.22	0.000	TAMB
128.2230	49.9130	-4.46	2.58	0.08	-0.83	23.70	-13.05	0.25	0.24	0.000	POLT
130.0140	50.1010	-5.04	3.33	-0.59	-0.14	22.70	-12.71	0.22	0.22	0.000	TALA
130.2200	49.4070	-4.27	3.03	0.20	-0.45	23.58	-13.06	0.21	0.18	0.000	ARHA
131.6020	48.9540	-4.14	2.35	0.28	-1.17	23.51	-14.04	0.22	0.20	0.000	SUTA
135.0520	48.4730	-4.51	3.88	-0.23	0.24	22.49	-13.24	0.40	0.50	0.000	GEO0
138.2540	49.2170	-3.40	6.23	0.69	2.51	22.69	-11.50	0.70	1.00	0.000	GOBL
139.6410	49.0790	-4.01	3.39	0.02	-0.36	21.79	-14.59	0.80	0.60	0.000	VANI
136.9950	49.4840	-4.42	4.97	-0.28	1.28	21.90	-12.53	0.40	1.10	0.000	LID6
131.9260	43.1970	-6.36	3.20	-1.75	-0.33	22.37	-13.26	0.20	0.20	0.000	VLAD
132.8910	42.8280	-6.75	3.21	-2.17	-0.36	21.85	-13.46	0.20	0.20	0.000	NKHD
132.1660	43.6980	-4.53	5.45	0.05	1.90	24.06	-11.07	0.60	1.10	0.000	GRNT
135.8180	44.3460	-6.57	4.14	-2.17	0.49	21.15	-13.13	1.10	0.40	0.000	SMHK
136.6010	45.0620	-5.35	5.80	-1.01	2.13	22.06	-11.62	0.40	0.90	0.000	TERN
132.1960	43.3600	-4.18	3.06	0.42	-0.48	24.47	-13.46	0.30	0.30	0.000	ARTM
132.8090	44.5920	-10.22	3.10	-5.69	-0.46	18.08	-13.55	0.70	0.80	0.000	SPSK
135.5900	48.1000	-5.27	3.79	-1.00	0.15	21.70	-13.43	0.40	0.40	0.000	ZMEY
134.0800	45.8100	-4.21	5.87	0.22	2.27	23.58	-11.05	0.60	0.60	0.000	MALI
135.0600	46.0000	-6.48	3.58	-2.10	-0.05	21.07	-13.54	0.50	1.00	0.000	EAST
135.4400	45.4000	-5.82	3.46	-1.44	-0.18	21.77	-13.73	0.80	0.70	0.000	BURS
135.8200	45.1100	-4.91	6.84	-0.53	3.19	22.66	-10.43	0.70	0.80	0.000	NEBO
136.3100	44.7300	-5.28	4.14	-0.91	0.48	22.26	-13.22	1.00	0.90	0.000	PLST
142.0650	49.0760	-8.75	4.72	-4.84	0.91	16.47	-13.67	0.40	0.50	0.000	UGLG
142.9460	53.6020	-9.52	3.07	-5.88	-0.75	14.22	-15.46	0.50	0.60	0.000	OKHA
130.6000	31.8240	-8.93	-2.81	-4.01	-6.30	21.40	-18.98	0.20	0.20	0.000	0837
139.4880	35.7100	-32.28	10.77	-27.75	7.03	-3.82	-7.18	0.30	0.30	0.000	3019
140.6590	35.9560	-34.83	11.28	-30.36	7.50	-6.63	-6.88	0.30	0.30	0.000	3009
140.0870	36.1060	-34.51	10.08	-30.01	6.32	-6.22	-7.98	0.40	0.40	0.000	2110
141.7500	45.4030	-15.86	8.97	-11.77	5.17	10.33	-9.37	0.80	0.60	0.000	0001
143.2240	44.4340	-22.56	10.52	-18.50	6.70	3.52	-8.05	0.70	0.50	0.000	0002
141.7560	44.3980	-19.99	8.17	-15.86	4.37	6.43	-10.17	0.70	0.50	0.000	0003
144.6760	43.9160	-32.36	15.95	-28.34	12.10	-6.49	-2.84	0.70	0.50	0.000	0004
144.4490	43.5080	-39.51	18.32	-35.47	14.47	-13.50	-0.44	0.80	0.50	0.000	0005
145.5120	43.2900	-47.42	20.09	-43.42	16.22	-21.60	1.17	0.80	0.50	0.000	0006
142.4820	43.5900	-33.52	11.50	-29.38	7.68	-7.08	-6.96	0.80	0.50	0.000	0007
141.5100	43.8540	-23.27	8.22	-19.11	4.43	3.32	-10.08	0.70	0.50	0.000	0008
145.1300	43.0700	-48.86	20.13	-44.83	16.27	-22.90	1.27	0.80	0.50	0.000	0009
144.4320	42.9630	-43.14	19.52	-39.07	15.67	-17.00	0.76	0.80	0.60	0.000	0010
143.4590	43.0290	-39.14	17.26	-35.03	13.43	-12.80	-1.35	0.80	0.60	0.000	0011
142.4020	42.9800	-36.77	11.88	-32.61	8.07	-10.19	-6.56	0.80	0.50	0.000	0012
141.0310	43.1780	-26.32	7.14	-22.11	3.36	0.52	-11.08	0.80	0.50	0.000	0013
141.7310	42.9830	-32.02	7.87	-27.83	4.07	-5.29	-10.47	0.80	0.50	0.000	0014
143.3310	42.3220	-45.52	18.84	-41.38	15.01	-19.00	0.25	0.80	0.50	0.000	0015
142.3650	42.3570	-36.12	12.17	-31.94	8.36	-9.40	-6.27	0.80	0.50	0.000	0016
139.8580	42.4510	-33.22	8.33	-28.93	4.57	-5.98	-9.69	0.90	0.50	0.000	0017
143.1560	42.0060	-43.13	14.31	-38.96	10.49	-16.50	-4.25	0.70	0.50	0.000	0019
139.5200	42.1540	-29.66	8.47	-25.34	4.72	-2.29	-9.49	0.90	0.50	0.000	0020
140.1070	42.0080	-28.96	8.38	-24.66	4.62	-1.68	-9.68	0.80	0.50	0.000	0021
140.7480	41.8260	-27.37	8.59	-23.09	4.81	-0.19	-9.58	0.80	0.50	0.000	0022
140.0410	41.4660	-24.38	8.06	-20.05	4.30	3.02	-9.99	0.80	0.50	0.000	0023
141.2130	41.3010	-28.78	8.87	-24.50	5.08	-1.60	-9.38	0.80	0.50	0.000	0024
140.8300	40.8410	-26.75	8.31	-22.44	4.54	0.60	-9.87	1.10	0.70	0.000	0025
140.2730	40.7790	-25.18	8.80	-20.84	5.03	2.30	-9.29	0.70	0.50	0.000	0026
141.7890	40.1330	-31.89	9.27	-27.60	5.48	-4.61	-9.07	0.80	0.60	0.000	0027
141.9400	39.5720	-35.57	9.90	-31.26	6.10	-8.21	-8.47	0.80	0.50	0.000	0028
141.2040	39.1110	-39.10	15.47	-34.74	11.68	-11.51	-2.78	0.80	0.50	0.000	0029
139.7760	39.9680	-23.22	10.92	-18.83	7.17	4.51	-7.08	0.70	0.50	0.000	0030
140.0480	39.3990	-26.58	12.87	-22.19	9.11	1.19	-5.18	0.70	0.50	0.000	0031
139.8090	38.8950	-27.51	11.62	-23.09	7.86	0.39	-6.39	0.70	0.50	0.000	0032
140.3190	38.7590	-32.74	13.41	-28.33	9.64	-4.91	-4.69	0.80	0.50	0.000	0033
139.5560	38.5560	-29.72	11.28	-25.28	7.54	-1.71	-6.68	0.80	0.60	0.000	0034
140.3660	38.3310	-37.50	11.83	-33.08	8.06	-9.61	-6.28	0.80	0.50	0.000	0035
141.4410	38.4490	-49.68	15.21	-45.31	11.42	-22.02	-3.08	0.80	0.50	0.000	0036
140.9540	38.3180	-44.69	13.03	-40.29	9.24	-16.91	-5.18	0.80	0.50	0.000	0037
140.9080	37.8010	-45.08	12.42	-40.67	8.64	-17.21	-5.78	0.80	0.50	0.000	0038
140.3250	37.3620	-39.87	9.21	-35.43	5.44	-11.82	-8.89	1.10	0.70	0.000	0039
139.7920	37.6440	-33.93	9.42	-29.47	5.66	-5.82	-8.59	0.80	0.50	0.000	0040
140.9030	37.0910	-42.71	13.82	-38.27	10.04	-14.72	-4.38	0.80	0.50	0.000	0041
140.6120	36.5400	-35.85	6.26	-31.38	2.48	-7.72	-11.89	0.80	0.40	0.000	0042
139.7260	36.4020	-35.63	10.10	-31.13	6.35	-7.32	-7.89	0.80	0.40	0.000	0043
138.8650	36.2590	-33.71	9.94	-29.17	6.21	-5.22	-7.90	0.80	0.40	0.000	0045
137.8510	36.5000	-25.16	7.05	-20.59	3.34	3.49	-10.61	0.80	0.50	0.000	0046
137.9440	35.9240	-29.53	8.37	-24.94	4.66	-0.82	-9.30	0.80	0.50	0.000	0047
138.5830	35.5900	-35.35	11.29	-30.78	7.56	-6.71	-6.50	0.80	0.40	0.000	0048
139.5100	38.2310	-32.18	9.57	-27.73	5.82	-4.11	-8.39	0.80	0.50	0.000	0049
138.9890	37.8970	-23.93	7.57	-19.44	3.84	4.30	-10.29	0.80	0.50	0.000	0050
138.5740	37.3980	-22.39	7.79	-17.87	4.06	5.99	-10.00	0.80	0.50	0.000	0051
137.4870	36.9290	-17.96	6.77	-13.39	3.07	10.69	-10.82	0.80	0.40	0.000	0052
136.8890	37.3820	-14.50	6.36	-9.91	2.67	14.20	-11.12	0.80	0.40	0.000	0053
136.6500	36.6630	-15.24	5.31	-10.63	1.63	13.60	-12.12	0.70	0.40	0.000	0054
136.1060	35.6030	-20.79	6.50	-16.13	2.84	8.29	-10.82	0.80	0.40	0.000	0056
135.2330	35.5500	-16.65	7.52	-11.95	3.89	12.59	-9.63	0.80	0.50	0.000	0057
137.3480	36.1360	-26.00	6.75	-21.40	3.06	2.79	-10.81	0.80	0.40	0.000	0058
137.2480	35.8010	-26.96	6.73	-22.35	3.04	1.89	-10.81	0.80	0.40	0.000	0059
136.9000	35.5260	-26.76	6.96	-22.12	3.27	2.19	-10.52	0.80	0.40	0.000	0060
137.4680	35.3970	-28.48	7.77	-23.87	4.08	0.38	-9.81	0.80	0.50	0.000	0061
136.1580	35.0950	-24.84	6.41	-20.17	2.75	4.29	-10.92	0.80	0.40	0.000	0062
137.0410	35.1280	-28.69	9.59	-24.05	5.91	0.28	-7.91	0.90	0.50	0.000	0063
136.5020	34.7590	-28.63	8.68	-23.96	5.01	0.48	-8.72	0.80	0.40	0.000	0064
136.8510	34.4650	-34.01	12.45	-29.35	8.77	-4.93	-5.02	0.80	0.40	0.000	0065
136.1980	34.0610	-33.66	11.01	-28.97	7.35	-4.42	-6.33	0.80	0.50	0.000	0066
135.5010	34.8380	-22.88	5.98	-18.18	2.33	6.39	-11.23	0.80	0.50	0.000	0067
135.8510	34.3920	-28.38	7.85	-23.69	4.20	0.88	-9.42	0.80	0.50	0.000	0068
135.2210	34.1580	-28.01	7.92	-23.28	4.28	1.39	-9.23	0.80	0.50	0.000	0069
135.7640	33.4830	-41.90	13.53	-37.18	9.88	-12.52	-3.73	0.80	0.50	0.000	0070
134.5500	34.7850	-15.15	6.47	-10.42	2.85	14.29	-10.55	0.70	0.50	0.000	0071
134.3310	35.5870	-13.69	-2.57	-8.96	-6.18	15.70	-19.54	0.80	0.50	0.000	0072
132.2090	35.0030	-11.30	4.56	-6.49	1.01	18.51	-11.97	0.80	0.40	0.000	0075
131.6100	34.6170	-12.55	6.13	-7.70	2.60	17.40	-10.27	0.80	0.50	0.000	0076
133.5280	34.5490	-14.54	7.46	-9.76	3.87	15.10	-9.35	0.80	0.50	0.000	0077
132.5750	34.3400	-15.02	6.35	-10.20	2.80	14.80	-10.25	0.80	0.60	0.000	0078
130.9140	33.9970	-11.51	2.27	-6.63	-1.23	18.61	-13.97	0.70	0.50	0.000	0079
134.0240	34.2860	-17.19	8.86	-12.43	5.26	12.39	-8.05	1.90	0.90	0.000	0080
134.6260	33.9270	-27.54	10.49	-22.79	6.87	1.98	-6.54	0.80	0.50	0.000	0081
134.1220	33.3160	-49.37	22.38	-44.59	18.77	-19.71	5.45	0.80	0.50	0.000	0082
133.5780	33.5290	-37.84	19.76	-33.04	16.17	-8.11	2.94	0.80	0.50	0.000	0083
133.2420	33.2730	-40.52	20.00	-35.71	16.42	-10.71	3.25	0.70	0.50	0.000	0084
132.9660	32.7560	-42.80	22.33	-37.97	18.76	-12.90	5.64	0.80	0.60	0.000	0085
132.2810	33.4690	-27.64	9.08	-22.80	5.53	2.30	-7.46	0.80	0.70	0.000	0086
130.4770	33.7310	-11.90	2.97	-7.00	-0.52	18.31	-13.18	0.80	0.50	0.000	0087
131.6910	33.4620	-23.24	6.24	-18.38	2.71	6.80	-10.17	0.80	0.60	0.000	0088
130.9680	33.3310	-15.06	2.88	-10.17	-0.63	15.10	-13.38	0.80	0.50	0.000	0089
131.8760	32.9250	-26.36	5.79	-21.50	2.26	3.69	-10.66	0.90	0.60	0.000	0090
129.8500	33.4760	-9.91	1.92	-4.99	-1.55	20.41	-14.09	0.80	0.50	0.000	0091
129.8600	32.7000	-10.37	0.32	-5.44	-3.15	20.01	-15.69	1.00	0.50	0.000	0092
130.4670	31.5040	-2.98	-21.93	1.95	-25.41	27.39	-38.07	0.80	0.60	0.000	0097
130.2990	31.2650	-4.02	-7.28	0.92	-10.77	26.39	-23.39	0.80	0.50	0.000	0098
131.0880	31.2590	-1.60	-9.10	3.31	-12.61	28.69	-25.38	0.80	0.60	0.000	0099
127.7690	26.1450	-0.52	-19.78	4.53	-23.17	30.38	-35.30	0.80	0.60	0.000	0100
141.8450	43.5290	-27.27	7.99	-23.11	4.19	-0.68	-10.36	0.80	0.60	0.000	2001
142.1850	27.0960	-68.31	30.65	-63.68	26.84	-39.37	12.24	1.10	0.60	0.000	2003
130.8790	31.4250	-1.72	-11.24	3.19	-14.75	28.59	-27.48	0.90	0.60	0.000	2004
142.1700	45.3360	-17.18	8.15	-13.11	4.34	8.93	-10.26	0.80	0.50	0.000	0101
141.0380	45.2760	-14.35	8.05	-10.22	4.27	12.03	-10.17	0.80	0.50	0.000	0102
142.5370	45.0020	-19.58	8.21	-15.51	4.39	6.53	-10.26	0.70	0.50	0.000	0103
141.7410	44.8920	-16.68	7.97	-12.57	4.17	9.63	-10.37	0.70	0.50	0.000	0104
142.2650	44.7280	-19.40	7.96	-15.31	4.15	6.83	-10.46	0.70	0.50	0.000	0105
141.3300	44.4270	-17.88	7.10	-13.73	3.31	8.63	-11.17	0.80	0.50	0.000	0106
142.6260	44.2950	-23.12	9.82	-19.02	6.00	3.13	-8.66	0.70	0.50	0.000	0107
144.0300	44.0640	-30.37	10.65	-26.33	6.80	-4.39	-8.05	0.80	0.60	0.000	0108
145.1860	44.0190	-30.62	16.94	-26.63	13.08	-4.89	-1.93	0.80	0.50	0.000	0109
142.1520	44.0070	-24.39	9.64	-20.26	5.84	2.03	-8.76	0.70	0.50	0.000	0110
143.3340	44.0060	-26.63	12.74	-22.56	8.91	-0.48	-5.85	0.80	0.50	0.000	0111
143.9270	42.8950	-40.46	20.54	-36.36	16.70	-14.19	1.86	0.80	0.40	0.000	0112
144.9870	43.5490	-39.47	18.10	-35.45	14.24	-13.59	-0.74	0.70	0.50	0.000	0113
143.7870	43.8490	-28.67	12.52	-24.60	8.68	-2.58	-6.14	0.80	0.50	0.000	0114
145.1310	43.6620	-38.62	18.63	-34.62	14.77	-12.80	-0.23	0.70	0.50	0.000	0115
144.7740	43.4090	-42.16	19.68	-38.13	15.82	-16.20	0.87	0.80	0.50	0.000	0116
141.4310	43.4050	-26.19	6.81	-22.00	3.01	0.52	-11.48	0.80	0.50	0.000	0117
145.1150	43.3830	-44.08	19.93	-40.06	16.07	-18.19	1.07	0.80	0.50	0.000	0118
145.8010	43.3670	-47.14	17.94	-43.15	14.06	-21.40	-1.02	0.80	0.50	0.000	0119
143.5620	43.2890	-36.95	15.48	-32.86	11.64	-10.69	-3.15	0.70	0.40	0.000	0121
144.3250	43.2330	-41.39	19.80	-37.33	15.95	-15.29	1.06	0.80	0.40	0.000	0122
143.2980	43.2320	-36.73	15.83	-32.62	12.00	-10.40	-2.76	0.80	0.50	0.000	0123
144.1260	43.1210	-40.47	19.97	-36.40	16.13	-14.30	1.26	0.70	0.50	0.000	0124
144.8430	43.0580	-46.33	20.69	-42.28	16.83	-20.30	1.87	0.80	0.50	0.000	0125
140.4990	43.0570	-25.26	6.75	-21.02	2.98	1.72	-11.38	0.80	0.40	0.000	0126
140.5440	42.9850	-26.27	6.15	-22.02	2.37	0.72	-11.99	0.80	0.50	0.000	0127
141.2900	42.9710	-27.81	6.59	-23.60	2.80	-0.98	-11.67	0.80	0.50	0.000	0128
140.8830	42.8580	-27.52	5.91	-23.29	2.13	-0.58	-12.28	0.80	0.50	0.000	0129
140.6040	42.8030	-30.39	3.96	-26.14	0.18	-3.38	-14.19	0.90	0.50	0.000	0130
140.2330	42.7860	-30.28	6.90	-26.01	3.14	-3.18	-11.18	0.90	0.40	0.000	0131
141.8640	42.7290	-32.74	8.29	-28.55	4.49	-5.99	-10.07	0.80	0.50	0.000	0132
142.2960	42.7270	-35.55	11.46	-31.38	7.65	-8.89	-6.97	0.70	0.50	0.000	0133
143.1030	42.6990	-39.78	18.71	-35.64	14.88	-13.29	0.15	0.80	0.40	0.000	0134
141.0750	42.6680	-31.02	4.05	-26.79	0.26	-4.08	-14.18	0.80	0.50	0.000	0135
141.6020	42.6560	-31.52	8.15	-27.31	4.36	-4.69	-10.16	0.70	0.50	0.000	0136
143.4610	42.5520	-42.94	20.36	-38.81	16.53	-16.50	1.75	0.70	0.50	0.000	0138
141.3620	42.5500	-30.79	8.90	-26.57	5.11	-3.89	-9.37	0.80	0.50	0.000	0139
140.3540	42.4940	-28.51	7.53	-24.24	3.77	-1.38	-10.57	0.90	0.50	0.000	0140
142.0600	42.4810	-25.46	8.72	-21.27	4.91	1.30	-9.67	0.80	0.50	0.000	0141
142.5670	42.2480	-35.39	11.41	-31.21	7.60	-8.69	-7.06	0.70	0.50	0.000	0142
140.2500	42.2440	-30.69	4.70	-26.40	0.93	-3.49	-13.39	0.90	0.80	0.000	0143
142.9350	42.1310	-39.44	14.27	-35.27	10.45	-12.79	-4.26	0.70	0.50	0.000	0144
140.0040	42.1310	-30.46	8.05	-26.16	4.29	-3.19	-9.99	0.90	0.50	0.000	0145
140.5690	42.0990	-26.55	9.66	-22.27	5.89	0.61	-8.48	0.90	0.60	0.000	0146
140.8050	42.0430	-26.21	9.00	-21.94	5.22	0.91	-9.18	0.80	0.50	0.000	0147
141.1410	41.8340	-32.69	14.26	-28.43	10.47	-5.60	-3.98	0.80	0.50	0.000	0148
140.3160	41.5990	-25.11	7.91	-20.81	4.14	2.20	-10.19	0.80	0.50	0.000	0149
140.8810	41.4550	-27.52	9.51	-23.23	5.73	-0.30	-8.68	0.70	0.50	0.000	0150
140.6360	41.0430	-25.84	9.08	-21.53	5.31	1.51	-9.07	0.70	0.50	0.000	0151
141.3680	40.9680	-30.22	9.90	-25.94	6.11	-3.01	-8.38	0.80	0.50	0.000	0152
141.1980	40.6250	-28.42	9.57	-24.12	5.78	-1.11	-8.68	0.80	0.50	0.000	0153
139.9280	40.5780	-27.08	10.04	-22.73	6.28	0.50	-7.99	0.70	0.50	0.000	0154
140.5780	40.5240	-26.36	10.36	-22.03	6.59	1.10	-7.78	0.80	0.50	0.000	0155
141.5110	40.5150	-31.58	9.92	-27.29	6.13	-4.31	-8.38	0.70	0.50	0.000	0156
141.0770	40.2910	-27.00	10.95	-22.68	7.16	0.40	-7.28	0.70	0.40	0.000	0157
141.7130	40.4050	-32.65	9.26	-28.36	5.46	-5.40	-9.07	0.80	0.50	0.000	0158
141.2940	40.2910	-29.36	10.39	-25.05	6.60	-2.00	-7.87	0.80	0.50	0.000	0159
141.4620	40.0490	-30.77	10.62	-26.46	6.83	-3.40	-7.67	0.80	0.50	0.000	0160
141.2250	39.9810	-30.94	12.38	-26.61	8.59	-3.51	-5.87	0.80	0.50	0.000	0161
141.9510	39.8690	-32.91	8.31	-28.61	4.51	-5.61	-10.06	0.80	0.50	0.000	0162
141.1650	39.8510	-32.07	12.76	-27.74	8.98	-4.61	-5.48	0.80	0.50	0.000	0163
141.8040	39.8490	-33.74	8.98	-29.44	5.18	-6.41	-9.37	0.80	0.50	0.000	0164
140.9640	39.7010	-31.83	11.74	-27.49	7.96	-4.30	-6.47	0.80	0.70	0.000	0165
141.1720	39.5970	-33.92	14.27	-29.58	10.49	-6.41	-3.97	0.80	0.50	0.000	0166
141.9550	39.4580	-36.78	10.31	-32.46	6.51	-9.40	-8.06	0.80	0.50	0.000	0167
141.0540	39.3630	-34.48	15.15	-30.12	11.37	-6.90	-3.07	0.80	0.40	0.000	0168
141.5340	39.3380	-37.89	13.74	-33.56	9.95	-10.41	-4.56	0.80	0.50	0.000	0169
141.7980	39.2540	-39.46	12.87	-35.14	9.07	-12.02	-5.48	0.80	0.50	0.000	0170
141.7400	39.0240	-43.01	14.27	-38.67	10.47	-15.51	-4.07	0.80	0.50	0.000	0171
141.5730	38.9030	-44.77	14.64	-40.42	10.84	-17.22	-3.67	0.80	0.40	0.000	0172
140.9910	38.8150	-39.79	15.94	-35.42	12.16	-12.11	-2.27	0.80	0.50	0.000	0173
140.8020	38.7490	-39.84	14.80	-35.46	11.02	-12.11	-3.38	0.80	0.40	0.000	0174
141.4490	38.6830	-47.83	15.42	-43.46	11.63	-20.21	-2.87	0.80	0.40	0.000	0175
141.1480	38.5390	-45.41	15.06	-41.03	11.27	-17.71	-3.18	0.80	0.40	0.000	0176
140.8510	38.4120	-42.20	13.21	-37.81	9.43	-14.42	-4.98	0.80	0.50	0.000	0177
140.6430	38.2060	-41.37	10.68	-36.96	6.91	-13.51	-7.47	0.80	0.50	0.000	0178
140.8440	38.0300	-44.16	12.91	-39.75	9.13	-16.31	-5.28	0.80	0.40	0.000	0179
140.4430	37.9900	-38.55	11.14	-34.13	7.37	-10.62	-6.98	0.80	0.50	0.000	0180
140.5770	40.3250	-26.80	13.46	-22.46	9.69	0.70	-4.68	0.70	0.40	0.000	0181
140.2640	40.2710	-26.47	11.50	-22.12	7.73	1.10	-6.59	0.70	0.40	0.000	0182
140.7870	40.2150	-26.47	11.70	-22.13	7.92	1.01	-6.48	0.70	0.40	0.000	0183
140.0480	40.2430	-26.42	10.87	-22.06	7.11	1.20	-7.18	1.10	0.90	0.000	0184
140.4020	40.0070	-26.50	12.13	-22.14	8.36	1.09	-5.98	0.70	0.40	0.000	0185
140.1320	39.9360	-25.16	11.48	-20.79	7.71	2.50	-6.59	0.80	0.40	0.000	0186
140.5970	39.7490	-27.11	11.76	-22.75	7.98	0.49	-6.39	0.80	0.40	0.000	0187
140.2340	39.6580	-25.09	13.00	-20.71	9.24	2.60	-5.08	0.80	0.40	0.000	0188
140.3870	39.5490	-28.38	13.13	-24.00	9.36	-0.70	-4.98	0.70	0.40	0.000	0189
140.5600	39.3270	-26.79	12.86	-22.42	9.09	0.89	-5.28	0.70	0.40	0.000	0190
139.9080	39.2060	-24.64	11.14	-20.24	7.38	3.19	-6.89	0.70	0.40	0.000	0191
140.1620	39.1640	-28.99	12.89	-24.59	9.13	-1.20	-5.18	0.80	0.50	0.000	0192
140.6300	39.0520	-33.13	16.08	-28.75	12.31	-5.42	-2.07	0.80	0.50	0.000	0193
139.5480	39.1860	-21.41	10.17	-16.98	6.42	6.50	-7.79	0.70	0.40	0.000	0194
139.9570	38.7600	-30.40	10.75	-25.98	6.99	-2.50	-7.29	0.80	0.40	0.000	0195
139.8320	38.5940	-30.06	10.93	-25.63	7.18	-2.11	-7.08	0.80	0.40	0.000	0196
139.7420	38.1460	-33.35	10.70	-28.90	6.94	-5.31	-7.30	0.80	0.40	0.000	0197
140.0940	37.9640	-36.02	11.58	-31.58	7.82	-8.02	-6.48	0.80	0.40	0.000	0198
140.0780	38.1970	-35.88	13.57	-31.45	9.80	-7.91	-4.49	0.80	0.50	0.000	0199
140.4670	37.6830	-41.09	10.24	-36.65	6.47	-13.11	-7.88	0.80	0.50	0.000	0200
140.7550	37.5610	-43.46	11.29	-39.03	7.52	-15.52	-6.88	0.80	0.50	0.000	0201
140.0730	37.5670	-35.88	7.97	-31.43	4.20	-7.81	-10.09	0.80	0.40	0.000	0202
141.0070	37.5340	-44.62	12.94	-40.21	9.16	-16.73	-5.27	0.80	0.40	0.000	0203
139.5290	37.4740	-31.00	9.07	-26.52	5.32	-2.81	-8.89	0.80	0.40	0.000	0204
140.6620	37.3250	-41.92	11.18	-37.49	7.40	-13.93	-6.98	0.80	0.40	0.000	0205
139.3640	37.3030	-29.36	8.54	-24.87	4.80	-1.11	-9.39	0.80	0.40	0.000	0206
139.5040	37.2820	-31.14	9.07	-26.66	5.32	-2.92	-8.89	0.80	0.40	0.000	0207
140.9940	37.2850	-43.66	12.24	-39.23	8.46	-15.72	-5.97	0.80	0.40	0.000	0208
139.8710	37.2610	-34.18	7.83	-29.71	4.07	-6.02	-10.19	0.80	0.40	0.000	0209
140.2600	37.1260	-38.22	8.20	-33.76	4.43	-10.12	-9.89	0.80	0.40	0.000	0210
140.5620	37.0890	-40.27	11.26	-35.82	7.49	-12.22	-6.88	0.80	0.40	0.000	0211
140.4130	36.8620	-39.34	10.53	-34.88	6.76	-11.23	-7.58	0.80	0.40	0.000	0212
140.2930	36.6510	-37.59	10.41	-33.12	6.65	-9.42	-7.68	0.80	0.40	0.000	0213
140.7540	36.8000	-42.88	10.29	-38.43	6.52	-14.82	-7.88	0.80	0.40	0.000	0214
140.0780	36.3650	-36.27	10.27	-31.78	6.50	-8.02	-7.79	0.80	0.40	0.000	0215
140.4760	36.3440	-36.70	10.64	-32.23	6.87	-8.52	-7.48	0.80	0.50	0.000	0216
140.0390	36.8540	-37.50	9.86	-33.02	6.10	-9.31	-8.19	0.80	0.40	0.000	0217
139.6190	36.6660	-35.31	8.89	-30.82	5.14	-7.02	-9.09	0.80	0.40	0.000	0218
139.9230	36.5990	-36.96	9.84	-32.47	6.08	-8.71	-8.19	0.80	0.40	0.000	0219
139.2250	36.7700	-33.87	8.22	-29.36	4.47	-5.52	-9.69	0.80	0.50	0.000	0220
138.5530	36.5080	-33.83	7.78	-29.28	4.05	-5.31	-10.01	0.80	0.50	0.000	0221
139.3300	36.4220	-34.90	9.13	-30.39	5.39	-6.52	-8.79	0.80	0.50	0.000	0222
139.0760	35.9870	-34.42	10.38	-29.88	6.64	-5.93	-7.50	0.80	0.40	0.000	0223
139.7960	35.8960	-35.00	12.92	-30.49	9.16	-6.63	-5.09	0.90	0.40	0.000	0224
140.0480	35.6570	-33.28	12.17	-28.77	8.41	-4.92	-5.88	0.90	0.60	0.000	0225
139.6310	35.6640	-38.36	18.09	-33.83	14.34	-9.92	0.11	0.90	0.50	0.000	0228
139.1630	35.3360	-36.19	18.00	-31.63	14.26	-7.62	0.10	0.90	0.50	0.000	0229
139.1420	35.2690	-35.10	18.39	-30.54	14.65	-6.52	0.50	1.10	0.50	0.000	0230
139.2530	38.4650	-24.60	8.82	-20.15	5.08	3.48	-9.09	0.80	0.40	0.000	0231
138.5130	38.3190	-18.86	7.78	-14.37	4.05	9.39	-10.00	0.80	0.40	0.000	0232
138.4720	38.0630	-19.10	7.17	-14.60	3.45	9.20	-10.60	0.80	0.40	0.000	0233
139.3510	37.9290	-30.16	10.24	-25.69	6.49	-2.01	-7.69	0.80	0.40	0.000	0234
138.2730	37.8160	-19.38	6.53	-14.87	2.82	8.99	-11.20	0.80	0.40	0.000	0235
139.4780	37.6860	-30.08	9.66	-25.60	5.91	-1.91	-8.29	0.80	0.40	0.000	0236
138.7800	37.6670	-23.21	8.83	-18.71	5.10	5.09	-9.00	0.80	0.40	0.000	0237
139.0590	37.6620	-27.26	9.68	-22.77	5.94	0.99	-8.20	0.80	0.50	0.000	0238
138.9980	37.4680	-27.70	9.77	-23.20	6.03	0.59	-8.10	0.80	0.40	0.000	0239
138.7900	37.3110	-27.16	10.03	-22.65	6.30	1.19	-7.80	0.80	0.50	0.000	0240
138.3340	37.2310	-21.56	9.04	-17.03	5.32	6.89	-8.71	0.70	0.40	0.000	0241
138.9340	37.1660	-29.86	9.46	-25.35	5.73	-1.51	-8.39	0.80	0.40	0.000	0242
138.1000	37.1610	-18.21	9.50	-13.66	5.79	10.30	-8.20	0.80	0.50	0.000	0243
138.6090	37.0790	-27.64	8.49	-23.12	4.76	0.78	-9.31	0.80	0.40	0.000	0244
137.8740	37.0450	-19.97	9.06	-15.42	5.35	8.59	-8.60	0.80	0.50	0.000	0245
138.8310	36.9930	-30.71	9.64	-26.19	5.90	-2.32	-8.20	0.80	0.50	0.000	0246
138.1990	36.8650	-22.05	9.42	-17.50	5.70	6.48	-8.30	0.80	0.50	0.000	0247
136.9960	36.7410	-15.38	6.17	-10.78	2.48	13.39	-11.33	0.80	0.40	0.000	0248
137.1950	36.6340	-16.46	7.02	-11.86	3.33	12.29	-10.51	0.80	0.40	0.000	0249
137.4400	36.5790	-18.82	6.17	-14.24	2.47	9.89	-11.41	0.80	0.40	0.000	0250
136.9210	36.4020	-18.64	7.76	-14.03	4.08	10.19	-9.72	0.80	0.50	0.000	0251
136.9190	37.8500	-13.53	5.86	-8.97	2.18	15.09	-11.62	0.80	0.40	0.000	0252
137.2700	37.4460	-14.82	5.54	-10.25	1.85	13.80	-12.01	0.90	0.50	0.000	0253
136.7720	37.0010	-14.18	5.84	-9.59	2.16	14.59	-11.61	0.80	0.40	0.000	0254
136.3890	36.3950	-15.03	5.85	-10.40	2.18	13.90	-11.53	0.90	0.50	0.000	0255
136.6340	36.1650	-17.82	5.51	-13.20	1.83	11.09	-11.92	0.80	0.40	0.000	0256
136.2790	36.1460	-17.09	6.34	-12.45	2.67	11.89	-11.02	0.80	0.50	0.000	0257
136.5050	35.9850	-20.76	5.38	-16.12	1.71	8.20	-12.02	0.90	0.50	0.000	0258
135.9900	35.9450	-14.26	4.68	-9.61	1.02	14.79	-12.62	0.90	0.50	0.000	0259
136.1970	35.7930	-19.65	6.31	-15.00	2.65	9.39	-11.03	1.00	0.50	0.000	0260
135.9080	35.5340	-19.43	6.06	-14.76	2.40	9.69	-11.23	0.90	0.50	0.000	0261
135.6090	35.4630	-17.59	6.09	-12.91	2.44	11.59	-11.14	0.80	0.40	0.000	0262
138.3160	35.8560	-31.57	9.84	-27.00	6.12	-2.92	-7.90	0.80	0.50	0.000	0263
138.6950	35.7470	-32.92	8.91	-28.36	5.18	-4.32	-8.90	0.80	0.40	0.000	0264
138.4360	36.8020	-30.21	9.06	-25.68	5.34	-1.72	-8.70	0.80	0.40	0.000	0265
137.8720	36.7060	-22.22	6.85	-17.66	3.14	6.39	-10.81	0.90	0.40	0.000	0266
138.2480	36.6650	-28.06	9.12	-23.51	5.40	0.49	-8.61	0.80	0.40	0.000	0267
138.3220	36.3860	-29.29	9.14	-24.74	5.42	-0.72	-8.60	0.80	0.50	0.000	0268
138.6380	36.3460	-32.14	12.81	-27.60	9.08	-3.62	-4.99	0.80	0.50	0.000	0269
137.9030	36.3220	-27.87	9.26	-23.30	5.55	0.79	-8.41	0.80	0.50	0.000	0270
138.2170	36.2090	-31.03	10.12	-26.46	6.41	-2.41	-7.60	0.80	0.50	0.000	0271
138.4610	36.1310	-32.31	10.07	-27.76	6.35	-3.73	-7.70	0.80	0.50	0.000	0272
137.9830	36.1210	-30.39	8.07	-25.82	4.36	-1.72	-9.61	0.80	0.50	0.000	0273
137.6960	35.7840	-29.69	8.62	-25.10	4.91	-0.92	-9.01	0.80	0.50	0.000	0274
138.0380	35.5560	-29.25	9.18	-24.66	5.47	-0.51	-8.51	0.90	0.50	0.000	0275
137.8150	35.5210	-29.60	8.65	-25.01	4.94	-0.82	-9.00	0.80	0.50	0.000	0276
137.9250	35.3170	-30.11	7.16	-25.51	3.45	-1.32	-10.51	0.90	0.50	0.000	0277
137.5880	35.2470	-28.27	7.90	-23.66	4.20	0.59	-9.71	0.80	0.50	0.000	0278
137.1470	36.3360	-20.70	6.21	-16.09	2.53	8.10	-11.31	0.80	0.40	0.000	0279
136.9530	36.0330	-23.78	5.57	-19.16	1.88	5.09	-11.92	0.80	0.40	0.000	0280
137.5350	35.9740	-27.59	6.38	-23.00	2.68	1.18	-11.22	0.80	0.50	0.000	0281
136.8630	35.8670	-23.63	6.55	-19.00	2.87	5.28	-10.92	0.80	0.40	0.000	0282
136.9750	35.7580	-26.41	7.17	-21.79	3.49	2.49	-10.32	0.80	0.50	0.000	0283
137.4250	35.6570	-28.75	7.36	-24.14	3.66	0.09	-10.22	0.80	0.50	0.000	0284
136.4890	35.6360	-18.81	7.28	-14.16	3.61	10.20	-10.12	0.80	0.50	0.000	0285
136.6110	35.6330	-23.90	6.10	-19.26	2.43	5.08	-11.32	0.80	0.40	0.000	0286
137.1740	35.6120	-27.50	6.91	-22.88	3.22	1.39	-10.62	0.80	0.50	0.000	0287
136.6870	35.4880	-25.50	6.11	-20.86	2.43	3.49	-11.33	0.80	0.40	0.000	0288
137.1250	35.4790	-27.73	7.31	-23.11	3.62	1.18	-10.21	0.80	0.50	0.000	0289
136.7290	35.4050	-26.41	6.52	-21.77	2.85	2.58	-10.92	0.80	0.40	0.000	0290
136.5500	35.3720	-25.04	6.29	-20.39	2.62	3.99	-11.12	0.80	0.40	0.000	0291
137.1100	35.3670	-27.75	7.50	-23.12	3.81	1.18	-10.02	0.80	0.50	0.000	0292
137.4060	35.2620	-28.81	7.66	-24.19	3.97	0.08	-9.91	0.80	0.50	0.000	0293
136.5930	35.2280	-27.45	5.20	-22.80	1.52	1.59	-12.22	0.90	0.40	0.000	0294
137.9800	35.0320	-30.64	9.47	-26.03	5.76	-1.82	-8.21	0.90	0.50	0.000	0295
138.5160	34.9860	-35.85	8.48	-31.26	4.75	-7.12	-9.30	1.00	0.60	0.000	0296
138.9220	34.8660	-39.90	5.56	-35.33	1.83	-11.23	-12.29	1.30	0.60	0.000	0297
136.9300	35.3350	-27.88	7.66	-23.25	3.98	1.08	-9.82	0.90	0.50	0.000	0298
136.8290	35.1900	-27.61	7.55	-22.97	3.87	1.39	-9.91	0.90	0.40	0.000	0299
137.2540	35.1390	-29.15	8.73	-24.52	5.04	-0.22	-8.81	0.90	0.60	0.000	0300
137.3130	35.0390	-30.35	7.15	-25.73	3.45	-1.42	-10.41	0.90	0.60	0.000	0301
137.0600	34.9950	-30.60	8.39	-25.97	4.70	-1.62	-9.12	0.90	0.50	0.000	0302
137.3000	34.9200	-30.57	8.74	-25.94	5.05	-1.62	-8.81	0.90	0.60	0.000	0303
136.8680	34.8230	-30.26	12.95	-25.61	9.27	-1.22	-4.52	0.90	0.50	0.000	0304
137.1190	34.7950	-30.82	10.40	-26.18	6.71	-1.82	-7.12	0.90	0.50	0.000	0305
137.2780	34.6490	-33.51	11.14	-28.87	7.45	-4.52	-6.41	0.80	0.50	0.000	0306
137.0680	34.6090	-33.35	12.40	-28.70	8.71	-4.32	-5.11	0.80	0.40	0.000	0307
136.5050	35.1050	-25.48	7.08	-20.82	3.41	3.59	-10.32	0.90	0.40	0.000	0308
136.6370	34.9140	-28.38	8.01	-23.72	4.33	0.69	-9.42	0.80	0.40	0.000	0309
136.1840	34.7430	-23.68	7.41	-19.00	3.75	5.49	-9.93	0.80	0.50	0.000	0310
136.5510	34.5470	-30.14	9.49	-25.47	5.82	-1.01	-7.92	0.80	0.40	0.000	0311
136.3340	34.4330	-29.69	8.75	-25.01	5.08	-0.51	-8.62	0.80	0.50	0.000	0312
136.5410	34.2850	-34.48	12.19	-29.80	8.52	-5.32	-5.22	0.80	0.40	0.000	0313
136.8210	34.2530	-36.03	13.75	-31.37	10.07	-6.92	-3.71	0.80	0.40	0.000	0314
136.0860	33.8750	-35.40	11.69	-30.70	8.03	-6.12	-5.63	0.80	0.40	0.000	0315
136.0110	33.7410	-36.53	13.58	-31.82	9.92	-7.22	-3.73	0.80	0.50	0.000	0316
136.1980	35.5570	-21.07	5.81	-16.41	2.15	8.00	-11.53	0.80	0.50	0.000	0317
136.0540	35.4660	-20.91	5.59	-16.25	1.93	8.19	-11.72	0.80	0.40	0.000	0318
135.9130	35.3510	-20.55	5.56	-15.88	1.90	8.59	-11.73	0.80	0.40	0.000	0319
136.0630	35.3190	-21.93	5.59	-17.26	1.93	7.19	-11.73	0.80	0.40	0.000	0320
136.2360	35.2690	-23.01	7.43	-18.35	3.77	6.08	-9.92	0.80	0.40	0.000	0321
135.8710	35.1370	-22.58	5.35	-17.90	1.69	6.59	-11.93	0.80	0.40	0.000	0322
136.1450	34.9860	-24.96	6.90	-20.29	3.24	4.18	-10.43	0.80	0.40	0.000	0323
135.9060	34.9400	-24.81	6.25	-20.13	2.59	4.38	-11.04	0.80	0.40	0.000	0324
136.2960	34.9320	-26.74	6.94	-22.08	3.28	2.38	-10.42	0.80	0.40	0.000	0325
136.0550	34.8690	-25.48	7.39	-20.81	3.73	3.69	-9.92	0.80	0.40	0.000	0326
135.1730	35.7520	-14.52	6.30	-9.83	2.67	14.70	-10.84	0.80	0.40	0.000	0327
134.9320	35.5560	-14.90	5.65	-10.19	2.02	14.39	-11.44	0.80	0.50	0.000	0328
135.1640	35.2920	-16.78	6.60	-12.08	2.96	12.50	-10.54	0.80	0.40	0.000	0329
135.7740	35.2090	-19.99	6.33	-15.31	2.68	9.19	-10.93	0.80	0.40	0.000	0330
135.3670	35.1640	-17.97	7.44	-13.27	3.80	11.29	-9.74	0.70	0.40	0.000	0331
135.5650	35.0780	-19.54	7.19	-14.85	3.54	9.69	-10.03	0.80	0.40	0.000	0332
135.6650	34.9890	-20.44	8.80	-15.75	5.15	8.79	-8.44	1.00	0.60	0.000	0333
135.8640	34.7470	-26.83	7.15	-22.14	3.49	2.39	-10.13	0.80	0.40	0.000	0334
135.6850	34.7780	-24.66	6.31	-19.96	2.66	4.59	-10.93	0.80	0.40	0.000	0335
135.5180	34.6780	-25.60	6.88	-20.90	3.23	3.69	-10.33	0.80	0.40	0.000	0336
135.4810	34.5270	-25.33	7.77	-20.62	4.13	3.98	-9.43	0.80	0.40	0.000	0337
135.6270	34.4790	-26.70	8.70	-22.00	5.05	2.59	-8.53	0.80	0.40	0.000	0338
135.5870	34.4250	-25.92	9.19	-21.22	5.55	3.38	-8.03	0.80	0.50	0.000	0339
135.3640	34.4070	-24.35	8.84	-19.64	5.20	4.99	-8.34	0.70	0.40	0.000	0340
134.5830	35.4370	-13.77	6.98	-9.05	3.36	15.59	-10.04	0.80	0.50	0.000	0341
134.8190	35.3150	-15.64	6.13	-10.92	2.50	13.70	-10.94	0.80	0.40	0.000	0342
135.1820	35.1050	-15.11	5.50	-10.40	1.87	14.19	-11.64	0.70	0.50	0.000	0343
134.5860	35.0940	-15.41	5.78	-10.68	2.16	13.99	-11.24	0.80	0.40	0.000	0344
134.9730	35.0910	-17.44	6.87	-12.73	3.24	11.89	-10.23	0.80	0.40	0.000	0345
134.4040	34.9980	-15.25	5.54	-10.52	1.92	14.19	-11.45	0.80	0.40	0.000	0346
134.7670	34.9850	-16.29	6.52	-11.57	2.90	13.09	-10.54	0.80	0.40	0.000	0347
135.3260	34.9770	-18.49	8.24	-13.78	4.60	10.80	-8.93	0.80	0.40	0.000	0348
135.1760	34.9450	-18.73	14.20	-14.02	10.57	10.59	-2.94	0.80	0.50	0.000	0349
134.5450	34.8970	-15.44	5.47	-10.71	1.86	13.99	-11.54	0.80	0.40	0.000	0350
135.2160	34.8120	-19.23	8.02	-14.52	4.38	10.09	-9.13	0.70	0.40	0.000	0351
134.9970	34.8050	-17.47	7.67	-12.75	4.04	11.89	-9.44	0.70	0.40	0.000	0352
135.3420	34.7910	-21.02	7.64	-16.31	4.00	8.29	-9.53	0.70	0.40	0.000	0353
134.8290	34.7870	-15.80	7.13	-11.08	3.51	13.59	-9.94	0.70	0.40	0.000	0354
135.3800	34.7240	-23.42	6.75	-18.71	3.11	5.89	-10.43	0.70	0.40	0.000	0355
134.5200	34.6700	-14.97	6.27	-10.23	2.65	14.49	-10.74	0.70	0.40	0.000	0357
134.9660	34.6700	-17.09	6.97	-12.37	3.34	12.29	-10.13	0.70	0.40	0.000	0358
135.0240	34.5770	-18.69	5.18	-13.97	1.55	10.69	-11.93	0.70	0.40	0.000	0359
134.8610	34.4930	-18.13	6.14	-13.40	2.51	11.29	-10.94	0.80	0.50	0.000	0360
134.8810	34.3500	-20.14	6.94	-15.41	3.32	9.29	-10.14	0.80	0.50	0.000	0361
134.7350	34.3340	-19.76	7.22	-15.02	3.60	9.70	-9.83	0.80	0.40	0.000	0362
134.7370	34.2240	-21.88	7.72	-17.14	4.10	7.59	-9.33	0.70	0.40	0.000	0363
136.0500	34.5670	-28.23	7.39	-23.54	3.73	0.98	-9.92	0.80	0.40	0.000	0364
135.7040	34.3880	-25.90	8.62	-21.20	4.97	3.39	-8.63	0.80	0.40	0.000	0366
135.9640	34.0380	-30.40	9.87	-25.70	6.21	-1.12	-7.43	0.80	0.40	0.000	0367
135.3580	34.2560	-26.28	10.14	-21.56	6.50	3.08	-7.04	0.80	0.50	0.000	0368
135.0660	34.2720	-21.43	11.08	-16.70	7.45	7.98	-6.04	0.70	0.50	0.000	0369
135.5900	34.2220	-25.34	8.39	-20.63	4.75	3.99	-8.83	0.80	0.40	0.000	0370
135.3850	33.9620	-31.30	10.35	-26.58	6.71	-1.91	-6.83	0.80	0.40	0.000	0371
135.1800	33.9140	-31.64	11.40	-26.91	7.77	-2.21	-5.74	0.80	0.50	0.000	0372
135.7820	33.8150	-37.65	8.43	-32.94	4.78	-8.31	-8.83	0.80	0.50	0.000	0373
135.5080	33.7850	-33.30	12.18	-28.57	8.53	-3.91	-5.03	0.80	0.40	0.000	0374
135.3960	33.7440	-34.32	11.55	-29.59	7.91	-4.91	-5.63	0.80	0.40	0.000	0375
135.9210	33.5840	-38.96	12.46	-34.25	8.80	-9.62	-4.83	0.80	0.50	0.000	0376
135.5990	33.5060	-42.32	14.39	-37.60	10.74	-12.92	-2.84	0.80	0.40	0.000	0377
134.0470	35.4570	-12.46	5.57	-7.72	1.97	16.99	-11.34	0.80	0.40	0.000	0378
134.2370	35.2660	-15.44	5.71	-10.70	2.10	14.00	-11.24	0.80	0.40	0.000	0380
133.2400	36.2850	-9.28	6.00	-4.53	2.43	20.21	-10.74	0.80	0.50	0.000	0382
132.9840	36.0930	-9.06	3.34	-4.30	-0.23	20.50	-13.35	0.70	0.50	0.000	0383
132.7430	35.3930	-7.08	3.89	-2.29	0.33	22.60	-12.75	0.90	0.40	0.000	0384
132.9950	35.1960	-8.15	7.64	-3.37	4.07	21.51	-9.05	1.10	0.40	0.000	0385
132.5070	35.1860	-9.24	4.53	-4.44	0.97	20.50	-12.06	1.10	0.60	0.000	0386
132.7200	35.0200	-11.33	3.27	-6.54	-0.30	18.39	-13.37	0.80	0.40	0.000	0387
131.9230	34.7670	-13.97	3.10	-9.14	-0.43	15.91	-13.36	0.80	0.40	0.000	0388
133.5980	34.8100	-14.80	7.17	-10.03	3.58	14.80	-9.65	0.80	0.50	0.000	0394
133.9290	34.7910	-17.35	1.94	-12.59	-1.66	12.20	-14.95	0.80	0.50	0.000	0395
134.1660	34.6580	-15.73	5.49	-10.98	1.88	13.79	-11.45	0.80	0.50	0.000	0396
133.7970	34.4390	-14.81	11.21	-10.04	7.62	14.79	-5.65	0.80	0.60	0.000	0397
132.2770	34.7270	-12.22	4.98	-7.40	1.43	17.61	-11.56	0.80	0.40	0.000	0399
133.1070	34.6720	-14.50	5.56	-9.71	1.98	15.20	-11.16	0.80	0.50	0.000	0401
132.4640	34.5390	-14.21	5.52	-9.40	1.97	15.60	-11.06	0.80	0.50	0.000	0403
132.2690	34.5750	-13.54	4.68	-8.72	1.13	16.30	-11.86	0.80	0.50	0.000	0404
131.4170	34.4400	-10.99	4.98	-6.14	1.46	19.00	-11.37	0.70	0.50	0.000	0407
130.9430	34.2950	-11.78	4.18	-6.91	0.68	18.30	-12.07	0.70	0.40	0.000	0408
131.5630	34.2840	-15.08	8.12	-10.22	4.59	14.91	-8.27	0.80	0.50	0.000	0409
131.9530	34.2590	-15.32	7.00	-10.49	3.46	14.60	-9.47	0.70	0.40	0.000	0410
131.3460	34.1900	-13.32	4.97	-8.46	1.45	16.71	-11.37	0.70	0.50	0.000	0411
131.5310	34.0570	-14.51	4.41	-9.66	0.89	15.50	-11.97	0.90	0.50	0.000	0412
131.2860	33.9780	-15.26	4.75	-10.39	1.23	14.80	-11.58	0.80	0.50	0.000	0413
132.1040	33.9750	-19.33	8.04	-14.49	4.50	10.60	-8.46	0.80	0.50	0.000	0414
134.3520	34.0970	-22.96	11.33	-18.20	7.72	6.59	-5.64	0.80	0.40	0.000	0415
134.5600	34.0600	-24.63	9.28	-19.88	5.66	4.89	-7.74	0.80	0.40	0.000	0416
134.0490	34.0510	-23.61	11.37	-18.84	7.77	5.99	-5.54	0.80	0.40	0.000	0417
134.2300	34.0380	-24.59	11.51	-19.83	7.90	4.98	-5.44	0.80	0.40	0.000	0418
133.6810	33.9370	-25.48	13.78	-20.70	10.19	4.19	-3.06	0.80	0.50	0.000	0419
134.3890	33.8790	-29.07	12.84	-24.31	9.23	0.49	-4.14	0.80	0.50	0.000	0420
134.0580	33.8770	-27.52	16.27	-22.75	12.67	2.10	-0.64	0.80	0.50	0.000	0421
134.6680	33.8300	-31.14	12.09	-26.39	8.47	-1.62	-4.95	0.80	0.40	0.000	0422
134.5330	33.7250	-34.07	13.47	-29.31	9.86	-4.51	-3.54	0.80	0.50	0.000	0423
134.3720	33.6180	-38.21	17.13	-33.45	13.52	-8.62	0.15	0.80	0.40	0.000	0424
134.3140	34.4720	-15.93	6.92	-11.18	3.31	13.58	-10.05	0.80	0.40	0.000	0425
134.2420	34.2550	-18.56	9.41	-13.80	5.80	10.99	-7.54	0.80	0.40	0.000	0426
133.7150	34.2170	-17.85	10.80	-13.07	7.21	11.79	-6.04	0.80	0.40	0.000	0427
133.6480	34.0680	-21.67	12.18	-16.88	8.59	8.00	-4.65	0.80	0.40	0.000	0428
133.9260	34.1640	-19.82	10.64	-15.05	7.04	9.79	-6.25	0.80	0.40	0.000	0429
132.9900	34.0780	-20.68	11.44	-15.88	7.87	9.09	-5.25	0.80	0.40	0.000	0430
133.5380	33.9390	-24.61	8.76	-19.82	5.17	5.09	-8.05	0.80	0.50	0.000	0431
133.2010	33.9210	-25.16	13.58	-20.36	10.00	4.59	-3.16	0.80	0.40	0.000	0432
132.9120	33.7970	-27.42	14.52	-22.61	10.95	2.39	-2.16	0.80	0.50	0.000	0433
132.6840	33.7230	-26.56	12.57	-21.73	9.01	3.30	-4.06	0.70	0.50	0.000	0434
132.9380	33.5690	-31.83	14.52	-27.01	10.95	-2.00	-2.16	0.90	0.50	0.000	0435
132.5620	32.9640	-34.35	16.04	-29.51	12.48	-4.41	-0.56	1.00	0.50	0.000	0437
133.6560	33.7670	-30.51	15.58	-25.72	11.99	-0.81	-1.25	0.80	0.50	0.000	0438
133.8050	33.6540	-35.40	17.61	-30.62	14.02	-5.72	0.75	0.80	0.40	0.000	0439
134.1070	33.6040	-37.95	18.48	-33.17	14.88	-8.31	1.56	0.80	0.40	0.000	0440
134.2810	33.5280	-42.03	16.42	-37.25	12.81	-12.41	-0.54	0.80	0.40	0.000	0441
133.9040	33.5060	-42.19	19.13	-37.41	15.53	-12.51	2.25	0.80	0.40	0.000	0442
133.2810	33.4680	-37.19	19.60	-32.39	16.02	-7.41	2.85	0.70	0.40	0.000	0443
134.0070	33.4280	-45.28	20.86	-40.50	17.26	-15.61	3.96	0.80	0.40	0.000	0444
133.4030	33.4080	-39.38	21.32	-34.58	17.74	-9.61	4.54	0.70	0.40	0.000	0445
132.8970	33.3980	-26.86	20.51	-22.04	16.95	2.99	3.84	0.80	0.50	0.000	0446
132.7930	33.1720	-35.59	17.10	-30.76	13.54	-5.70	0.45	0.80	0.40	0.000	0447
132.9990	32.9910	-40.68	21.14	-35.86	17.57	-10.81	4.45	0.90	0.40	0.000	0448
132.7040	32.8410	-38.54	19.07	-33.70	15.51	-8.61	2.44	0.90	0.70	0.000	0449
130.2510	33.5360	-10.25	2.32	-5.34	-1.17	20.01	-13.78	0.80	0.50	0.000	0450
130.8290	33.4650	-13.38	2.94	-8.49	-0.56	16.79	-13.28	0.70	0.50	0.000	0452
130.5650	33.2060	-12.34	0.49	-7.43	-3.01	17.90	-15.68	0.80	0.50	0.000	0453
130.2690	33.2750	-10.87	2.02	-5.95	-1.46	19.41	-14.08	0.80	0.50	0.000	0454
130.0940	33.0990	-10.71	1.38	-5.79	-2.10	19.61	-14.68	0.80	0.50	0.000	0455
129.4820	34.6560	-9.17	2.63	-4.26	-0.82	21.11	-13.29	0.80	0.40	0.000	0456
129.3120	34.2680	-8.73	2.60	-3.81	-0.85	21.61	-13.28	0.70	0.50	0.000	0457
129.7350	33.7430	-8.81	2.00	-3.89	-1.46	21.51	-13.98	0.70	0.40	0.000	0458
129.5370	33.3620	-8.77	2.75	-3.84	-0.70	21.61	-13.18	0.70	0.40	0.000	0459
129.6910	33.0630	-9.57	1.38	-4.64	-2.08	20.81	-14.59	0.70	0.40	0.000	0460
130.2710	32.8710	-11.60	-0.58	-6.68	-4.06	18.71	-16.68	0.80	0.50	0.000	0461
128.8430	32.6690	-6.73	1.49	-1.76	-1.94	23.81	-14.28	0.70	0.40	0.000	0462
130.1550	32.6370	-11.04	-2.41	-6.12	-5.88	19.30	-18.48	0.80	0.50	0.000	0463
130.5480	32.9340	-11.56	-0.22	-6.65	-3.71	18.70	-16.38	0.80	0.50	0.000	0464
130.7650	32.8420	-13.74	-0.37	-8.84	-3.87	16.49	-16.58	0.80	0.50	0.000	0465
131.0990	32.7410	-18.19	-1.68	-13.30	-5.19	12.00	-17.96	0.80	0.50	0.000	0466
129.9870	32.3260	-10.58	-2.34	-5.64	-5.82	19.81	-18.38	0.80	0.50	0.000	0467
130.5070	32.2990	-12.41	-5.73	-7.49	-9.22	17.90	-21.88	0.80	0.50	0.000	0468
130.8030	32.2390	-12.27	-6.36	-7.36	-9.86	18.00	-22.58	0.90	0.60	0.000	0469
131.5640	33.6710	-18.04	6.52	-13.18	2.99	12.00	-9.87	0.80	0.50	0.000	0470
131.1690	33.4960	-15.72	3.93	-10.84	0.42	14.40	-12.37	0.80	0.50	0.000	0471
131.3470	33.2540	-20.71	2.37	-15.83	-1.15	9.40	-13.97	0.80	0.50	0.000	0472
131.7980	33.2390	-25.24	5.07	-20.38	1.53	4.80	-11.37	0.90	0.60	0.000	0473
131.2860	33.0090	-22.14	-1.65	-17.26	-5.17	8.00	-17.98	0.90	0.50	0.000	0474
131.5880	32.9870	-24.90	4.03	-20.03	0.51	5.19	-12.36	0.80	0.50	0.000	0475
131.7570	32.7040	-26.70	8.96	-21.83	5.43	3.39	-7.47	0.80	0.50	0.000	0476
129.4890	28.3990	-8.77	-14.37	-3.78	-17.82	21.88	-30.29	0.80	0.50	0.000	0494
128.4320	27.0320	-3.02	-19.12	2.01	-22.54	27.79	-34.80	0.80	0.50	0.000	0495
127.8980	26.6950	-2.80	-22.55	2.24	-25.95	28.08	-38.10	0.80	0.50	0.000	0496
131.2280	25.8310	-72.51	39.44	-67.55	35.93	-42.03	23.13	0.80	0.50	0.000	0497
125.3740	24.7530	-1.16	-27.98	3.95	-31.28	30.00	-42.92	0.80	0.70	0.000	0498
139.1710	35.0410	-33.23	25.90	-28.67	22.16	-4.63	8.00	0.80	1.30	0.000	5105
139.7970	33.1200	-47.07	30.52	-42.49	26.76	-18.34	12.51	1.10	0.60	0.000	5113
139.8100	36.2040	-33.95	9.82	-29.44	6.06	-5.62	-8.19	0.90	0.50	0.000	3003
135.7310	34.5390	-27.18	8.33	-22.48	4.68	2.09	-8.92	1.20	0.70	0.000	0365
141.1670	45.1380	-14.15	7.86	-10.02	4.08	12.24	-10.38	1.00	0.70	0.000	0501
142.9640	44.5820	-21.79	9.58	-17.72	5.76	4.32	-8.95	0.80	0.50	0.000	0502
143.6160	44.2200	-24.02	12.18	-19.97	8.35	2.02	-6.45	0.80	0.50	0.000	0503
143.0770	44.1920	-23.65	11.40	-19.57	7.58	2.52	-7.15	0.80	0.60	0.000	0504
144.2930	43.9890	-30.32	12.39	-26.29	8.54	-4.38	-6.35	0.80	0.60	0.000	0505
142.5780	43.9080	-25.23	9.71	-21.12	5.90	1.11	-8.76	0.80	0.60	0.000	0506
144.1150	43.8280	-29.41	14.87	-25.36	11.03	-3.39	-3.84	1.00	0.60	0.000	0507
142.4100	43.7390	-26.90	11.08	-22.77	7.26	-0.48	-7.37	0.80	0.50	0.000	0508
141.8740	43.7410	-25.21	10.10	-21.05	6.30	1.33	-8.26	0.80	0.60	0.000	0509
142.9030	43.7710	-29.48	11.77	-25.38	7.95	-3.18	-6.75	0.80	0.60	0.000	0510
143.5780	43.6700	-28.46	13.08	-24.38	9.24	-2.29	-5.55	0.80	0.60	0.000	0511
145.2590	43.2320	-45.79	21.15	-41.77	17.28	-19.90	2.27	0.80	0.60	0.000	0512
144.0800	43.4390	-35.41	14.27	-31.35	10.42	-9.30	-4.44	0.80	0.90	0.000	0513
142.3950	43.3360	-32.10	11.18	-27.95	7.37	-5.59	-7.26	0.80	0.60	0.000	0514
144.5980	43.3070	-42.02	20.84	-37.98	16.99	-16.00	2.06	1.00	0.60	0.000	0515
141.8910	43.2480	-31.72	9.50	-27.55	5.70	-5.08	-8.86	0.80	0.50	0.000	0516
140.8610	43.2090	-24.56	7.21	-20.34	3.43	2.31	-10.98	0.80	0.50	0.000	0517
142.8100	43.1660	-35.14	14.06	-31.01	10.24	-8.69	-4.45	0.90	0.50	0.000	0518
145.5210	43.1950	-49.84	22.99	-45.83	19.12	-24.00	4.07	0.80	0.60	0.000	0519
141.5400	43.0780	-28.03	7.54	-23.84	3.75	-1.28	-10.76	0.80	0.50	0.000	0520
143.1710	42.9390	-37.51	20.01	-33.39	16.18	-11.09	1.44	0.80	0.50	0.000	0521
141.5770	42.8840	-29.07	8.04	-24.87	4.25	-2.29	-10.27	0.80	0.50	0.000	0522
141.4070	42.7730	-27.63	7.61	-23.42	3.82	-0.79	-10.67	1.00	0.70	0.000	0523
140.8990	42.5590	-28.48	8.92	-24.23	5.14	-1.48	-9.28	0.80	0.60	0.000	0524
139.4460	42.0600	-26.08	6.15	-21.75	2.40	1.33	-11.80	0.80	0.50	0.000	0527
140.6670	42.1230	-27.72	11.28	-23.44	7.50	-0.58	-6.88	0.80	0.60	0.000	0528
140.7150	41.9770	-26.05	8.99	-21.78	5.21	1.10	-9.18	0.80	0.50	0.000	0529
140.0710	41.8030	-28.91	10.87	-24.60	7.11	-1.59	-7.18	0.90	0.50	0.000	0530
144.7190	42.9830	-45.77	20.07	-41.72	16.22	-19.70	1.27	0.80	0.50	0.000	0531
143.3160	42.1260	-45.17	17.83	-41.01	14.00	-18.60	-0.76	0.90	0.50	0.000	0532
141.4480	41.4050	-30.31	11.11	-26.05	7.32	-3.20	-7.18	0.80	0.50	0.000	0533
140.4910	41.1850	-24.65	10.05	-20.33	6.28	2.71	-8.08	0.90	0.60	0.000	0534
140.8220	41.1450	-26.29	10.20	-21.99	6.43	1.00	-7.98	0.80	0.60	0.000	0535
140.8720	40.9130	-26.93	9.31	-22.62	5.53	0.40	-8.88	0.80	0.50	0.000	0536
141.1320	40.8620	-28.28	11.66	-23.99	7.87	-1.00	-6.58	0.80	0.50	0.000	0537
140.5890	40.7060	-25.73	10.36	-21.40	6.59	1.70	-7.78	0.80	0.50	0.000	0538
141.3760	40.6760	-30.37	10.40	-26.07	6.61	-3.10	-7.88	0.80	0.50	0.000	0539
140.4790	40.6240	-23.76	8.84	-19.43	5.06	3.70	-9.29	0.80	0.50	0.000	0540
140.8030	40.6440	-25.79	10.90	-21.47	7.12	1.60	-7.28	0.90	0.60	0.000	0541
140.4520	40.9100	-24.91	9.64	-20.58	5.87	2.51	-8.48	0.80	0.50	0.000	0542
141.0660	39.9530	-26.97	14.25	-22.63	10.47	0.50	-3.97	0.90	0.70	0.000	0543
140.7690	39.3510	-33.54	14.70	-29.18	10.93	-5.91	-3.47	0.90	0.60	0.000	0544
141.2750	38.9000	-44.13	15.69	-39.77	11.90	-16.52	-2.57	0.80	0.50	0.000	0545
141.5760	39.1430	-40.12	14.44	-35.78	10.65	-12.61	-3.87	0.80	0.50	0.000	0546
141.6750	39.5960	-35.42	13.36	-31.10	9.56	-8.01	-4.97	0.90	0.70	0.000	0547
140.8480	38.5460	-40.47	14.11	-36.08	10.33	-12.71	-4.08	0.80	0.50	0.000	0548
141.2130	38.4250	-46.33	15.17	-41.95	11.38	-18.62	-3.08	0.80	0.50	0.000	0549
141.5010	38.3010	-49.89	15.92	-45.52	12.12	-22.22	-2.38	1.00	0.60	0.000	0550
139.8490	39.8910	-22.12	11.03	-17.74	7.27	5.60	-6.99	0.80	0.50	0.000	0551
140.0450	39.8260	-25.50	12.47	-21.12	8.71	2.20	-5.58	0.80	0.50	0.000	0552
140.7330	39.7030	-27.38	11.79	-23.02	8.01	0.20	-6.38	0.90	0.50	0.000	0553
140.5070	39.1990	-30.12	14.75	-25.74	10.98	-2.41	-3.38	0.80	0.50	0.000	0554
139.9280	39.0160	-26.86	11.74	-22.45	7.98	1.00	-6.29	0.80	0.50	0.000	0555
140.2710	38.1480	-35.55	12.40	-31.12	8.63	-7.61	-5.69	0.80	0.50	0.000	0557
140.9460	37.8180	-44.18	12.93	-39.77	9.15	-16.32	-5.27	0.80	0.50	0.000	0558
140.2060	37.6160	-34.46	10.89	-30.01	7.12	-6.42	-7.19	0.90	0.50	0.000	0559
140.3730	37.6210	-39.22	10.23	-34.78	6.46	-11.22	-7.88	1.30	0.60	0.000	0560
140.1360	37.4250	-36.39	9.48	-31.94	5.71	-8.31	-8.59	0.90	0.50	0.000	0561
140.8340	37.3250	-41.68	12.61	-37.25	8.83	-13.72	-5.58	0.90	0.50	0.000	0562
139.5860	37.0970	-31.65	10.18	-27.16	6.43	-3.41	-7.79	0.90	0.60	0.000	0563
139.4620	38.0560	-30.72	10.65	-26.26	6.90	-2.61	-7.30	0.80	0.50	0.000	0564
138.3700	38.0240	-18.23	7.65	-13.73	3.93	10.09	-10.10	0.80	0.50	0.000	0565
138.7070	37.5360	-19.64	9.22	-15.13	5.49	8.70	-8.59	0.80	0.50	0.000	0566
138.5160	37.3490	-21.31	8.88	-16.79	5.15	7.09	-8.90	0.80	0.50	0.000	0567
139.0200	37.3200	-28.03	9.47	-23.53	5.73	0.28	-8.40	0.80	0.50	0.000	0568
138.2430	37.0570	-21.20	9.32	-16.66	5.60	7.29	-8.41	0.80	0.60	0.000	0569
137.8940	36.9510	-19.08	8.76	-14.53	5.06	9.49	-8.90	0.90	0.60	0.000	0570
139.0740	37.7520	-26.44	9.58	-21.96	5.84	1.79	-8.30	0.80	0.50	0.000	0571
137.3690	36.7370	-16.11	6.25	-11.53	2.55	12.59	-11.32	0.80	0.50	0.000	0572
137.0320	36.6500	-14.98	7.69	-10.39	4.01	13.79	-9.81	0.80	0.50	0.000	0573
137.1380	37.3070	-14.37	6.11	-9.80	2.42	14.29	-11.41	0.80	0.50	0.000	0574
136.7190	37.1570	-12.97	5.22	-8.38	1.55	15.79	-12.22	0.80	0.60	0.000	0575
136.9960	37.1230	-14.62	5.57	-10.03	1.88	14.10	-11.93	0.80	0.50	0.000	0576
136.7560	36.8180	-13.71	6.54	-9.11	2.86	15.09	-10.91	0.80	0.50	0.000	0577
136.6050	36.3700	-15.20	6.20	-10.58	2.53	13.69	-11.22	0.80	0.60	0.000	0578
136.1850	35.9690	-16.93	6.01	-12.28	2.35	12.09	-11.33	0.80	0.50	0.000	0579
136.0560	35.8370	-17.96	5.99	-13.30	2.34	11.10	-11.32	0.80	0.50	0.000	0580
140.4980	36.7430	-38.14	10.95	-33.68	7.18	-10.02	-7.18	0.80	0.50	0.000	0581
139.9880	36.3010	-34.70	11.05	-30.21	7.29	-6.42	-6.99	0.90	0.50	0.000	0582
139.9320	36.1150	-30.44	13.04	-25.94	9.28	-2.12	-4.99	0.90	0.50	0.000	0583
140.2020	36.0310	-34.00	11.39	-29.51	7.62	-5.72	-6.69	0.90	0.50	0.000	0584
140.1650	36.9520	-36.77	9.99	-32.30	6.23	-8.62	-8.08	0.80	0.50	0.000	0585
139.8060	36.9800	-33.63	9.72	-29.15	5.96	-5.42	-8.29	0.80	0.60	0.000	0586
139.8540	36.7760	-34.65	8.63	-30.17	4.87	-6.42	-9.39	0.80	0.50	0.000	0587
140.1580	36.6930	-35.81	10.39	-31.33	6.63	-7.62	-7.68	0.90	0.50	0.000	0588
139.4910	36.6240	-33.45	8.67	-28.95	4.93	-5.13	-9.28	1.20	0.70	0.000	0589
140.1790	36.5420	-36.33	10.39	-31.85	6.63	-8.12	-7.68	0.90	0.60	0.000	0590
138.5910	36.6160	-33.61	9.49	-29.07	5.77	-5.12	-8.30	0.90	0.50	0.000	0591
139.0670	36.2350	-33.08	10.58	-28.55	6.84	-4.62	-7.30	0.80	0.50	0.000	0592
138.9120	36.1430	-33.22	9.16	-28.68	5.43	-4.72	-8.69	0.80	0.50	0.000	0593
139.7650	32.4640	-51.75	31.02	-47.14	27.27	-22.93	13.02	0.80	0.60	0.000	0602
142.1630	26.6350	-65.94	26.95	-61.30	23.14	-36.96	8.54	1.40	0.80	0.000	0603
138.6900	35.6500	-31.93	10.01	-27.37	6.28	-3.32	-7.80	0.80	0.50	0.000	0606
139.0260	35.5120	-34.49	12.38	-29.93	8.64	-5.92	-5.49	0.90	0.50	0.000	0607
137.9850	36.2390	-28.57	9.57	-23.99	5.86	0.09	-8.11	0.90	0.50	0.000	0608
137.8720	36.2280	-27.79	8.65	-23.21	4.94	0.89	-9.01	0.90	0.60	0.000	0609
138.4990	36.2850	-31.67	11.67	-27.12	7.94	-3.11	-6.11	0.80	0.60	0.000	0610
137.6830	36.0850	-27.74	8.11	-23.15	4.40	0.99	-9.52	0.90	0.60	0.000	0611
138.2140	36.0260	-30.26	9.42	-25.70	5.71	-1.62	-8.30	0.80	0.50	0.000	0612
138.5830	35.9740	-31.20	9.99	-26.65	6.26	-2.62	-7.80	0.90	0.50	0.000	0613
137.5980	35.8800	-26.69	8.10	-22.09	4.40	2.09	-9.51	0.90	0.60	0.000	0614
137.9840	35.7260	-29.14	8.57	-24.55	4.86	-0.41	-9.11	0.90	0.60	0.000	0615
137.6760	35.3440	-27.95	7.91	-23.34	4.21	0.88	-9.71	0.90	0.60	0.000	0616
136.9040	36.2610	-18.46	5.46	-13.85	1.78	10.39	-12.02	0.90	0.60	0.000	0617
137.3630	36.2860	-23.08	5.05	-18.49	1.35	5.68	-12.52	0.80	0.50	0.000	0618
137.2010	35.9120	-25.55	6.32	-20.94	2.63	3.29	-11.21	1.10	0.60	0.000	0619
136.8630	34.9840	-28.03	8.55	-23.38	4.87	0.99	-8.92	0.90	0.50	0.000	0631
136.8320	34.9040	-28.25	8.75	-23.60	5.07	0.79	-8.71	0.90	0.50	0.000	0632
136.6940	35.0510	-26.86	8.12	-22.21	4.44	2.18	-9.32	0.90	0.50	0.000	0633
136.3930	34.8550	-26.83	7.96	-22.16	4.29	2.29	-9.42	0.80	0.50	0.000	0634
136.3300	34.6490	-27.77	7.65	-23.10	3.98	1.38	-9.72	1.10	0.70	0.000	0635
136.6280	34.4310	-31.14	11.30	-26.47	7.62	-2.01	-6.13	0.80	0.50	0.000	0636
136.3430	34.2080	-31.62	11.75	-26.94	8.08	-2.42	-5.62	0.80	0.50	0.000	0637
136.2650	35.4200	-21.28	6.13	-16.62	2.46	7.79	-11.23	0.80	0.50	0.000	0638
136.0410	35.0860	-24.96	8.49	-20.29	4.83	4.19	-8.82	0.80	0.50	0.000	0639
135.0340	35.6850	-14.06	7.08	-9.37	3.45	15.19	-10.03	0.80	0.50	0.000	0640
135.4160	35.4820	-15.42	5.25	-10.73	1.61	13.79	-11.94	0.80	0.50	0.000	0641
135.5490	35.2760	-19.42	7.28	-14.74	3.63	9.79	-9.94	0.90	0.50	0.000	0642
135.7730	35.0530	-21.71	6.43	-17.03	2.78	7.49	-10.83	0.80	0.50	0.000	0643
135.7720	34.9530	-22.22	6.63	-17.54	2.98	6.99	-10.63	0.80	0.50	0.000	0644
134.6770	35.6210	-14.13	7.90	-9.42	4.28	15.19	-9.14	0.80	0.50	0.000	0645
134.7290	35.4610	-14.74	6.52	-10.03	2.90	14.59	-10.53	0.80	0.50	0.000	0646
135.0220	35.2380	-16.62	6.78	-11.91	3.15	12.69	-10.33	0.80	0.60	0.000	0647
134.7710	35.1630	-14.47	4.92	-9.75	1.30	14.89	-12.14	0.80	0.50	0.000	0648
134.9450	34.9360	-16.67	8.56	-11.95	4.94	12.69	-8.53	0.80	0.60	0.000	0649
135.5280	34.3120	-25.04	10.28	-20.33	6.64	4.29	-6.93	0.80	0.60	0.000	0650
135.4310	34.0840	-28.19	7.96	-23.47	4.32	1.18	-9.23	0.80	0.50	0.000	0651
135.1680	34.0250	-25.24	11.70	-20.51	8.06	4.18	-5.44	0.90	0.60	0.000	0652
135.4960	33.5540	-38.34	14.08	-33.62	10.44	-8.93	-3.12	0.80	0.60	0.000	0653
134.3250	35.3610	-13.82	6.63	-9.09	3.02	15.59	-10.34	1.60	0.90	0.000	0655
133.1380	35.5630	-9.29	9.37	-4.53	5.80	20.30	-7.35	2.30	0.90	0.000	0656
132.4570	34.8930	-12.38	4.71	-7.57	1.16	17.40	-11.87	0.80	0.50	0.000	0657
132.0140	34.5710	-12.48	6.01	-7.65	2.47	17.41	-10.47	0.80	0.50	0.000	0658
131.8640	34.4400	-14.02	5.89	-9.18	2.36	15.90	-10.56	0.80	0.50	0.000	0659
132.8520	34.8120	-11.42	3.81	-6.63	0.25	18.30	-12.85	0.80	0.50	0.000	0663
133.3380	34.7780	-13.55	3.71	-8.77	0.12	16.10	-13.06	0.80	0.70	0.000	0664
132.1950	34.3700	-13.87	6.86	-9.04	3.32	16.01	-9.66	0.80	0.50	0.000	0665
132.4560	34.2610	-15.65	5.71	-10.83	2.16	14.19	-10.87	0.80	0.70	0.000	0666
132.8840	34.2100	-17.48	10.41	-12.67	6.84	12.30	-6.26	0.80	0.50	0.000	0667
131.1520	34.7640	-10.50	4.93	-5.64	1.41	19.51	-11.37	0.80	0.50	0.000	0668
131.1760	34.3420	-10.33	2.93	-5.47	-0.58	19.71	-13.37	0.90	0.60	0.000	0669
131.0660	34.1800	-11.97	5.20	-7.10	1.69	18.10	-11.08	0.80	0.50	0.000	0670
131.8300	34.0390	-16.47	7.68	-11.62	4.15	13.50	-8.76	0.80	0.60	0.000	0671
132.3580	33.9100	-15.59	6.60	-10.76	3.05	14.30	-9.96	0.80	0.60	0.000	0672
134.6050	34.1720	-21.71	9.18	-16.96	5.56	7.79	-7.85	0.80	0.50	0.000	0673
133.8750	34.0400	-23.54	13.93	-18.77	10.33	6.09	-2.95	0.90	0.60	0.000	0674
134.3020	33.7890	-31.70	14.52	-26.93	10.91	-2.11	-2.44	1.40	0.90	0.000	0675
133.9990	34.4460	-15.78	8.26	-11.02	4.66	13.79	-8.64	0.90	0.80	0.000	0676
133.7810	34.3830	-13.62	9.71	-8.85	6.11	15.99	-7.15	0.80	0.60	0.000	0677
133.1890	34.2520	-15.22	11.38	-10.43	7.81	14.50	-5.35	0.90	0.50	0.000	0678
132.7820	33.9590	-21.62	14.19	-16.80	10.62	8.20	-2.46	0.80	0.60	0.000	0679
132.4870	33.6120	-26.61	11.72	-21.78	8.16	3.29	-4.87	0.80	0.50	0.000	0680
132.5440	33.1780	-33.23	14.94	-28.39	11.38	-3.30	-1.66	0.90	0.60	0.000	0681
133.2290	33.3270	-39.02	20.99	-34.20	17.41	-9.21	4.25	0.80	0.50	0.000	0683
133.1290	33.2150	-40.14	20.87	-35.32	17.30	-10.31	4.15	0.80	0.50	0.000	0684
130.7500	33.7460	-12.05	4.33	-7.16	0.83	18.11	-11.88	0.80	0.50	0.000	0685
131.0170	33.6970	-14.52	4.49	-9.64	0.98	15.60	-11.78	0.80	0.50	0.000	0686
130.8240	33.6410	-12.55	5.14	-7.66	1.64	17.61	-11.08	0.80	0.60	0.000	0687
130.7010	33.3270	-12.60	2.12	-7.71	-1.38	17.60	-14.08	0.80	0.60	0.000	0688
129.9400	33.1960	-10.43	2.54	-5.51	-0.94	19.90	-13.49	0.80	0.60	0.000	0689
129.6900	33.2660	-10.06	1.88	-5.12	-1.58	20.31	-14.09	0.80	0.60	0.000	0690
129.1250	33.2560	-7.15	2.15	-2.20	-1.29	23.30	-13.69	0.80	0.60	0.000	0691
129.0260	32.8860	-7.58	1.52	-2.62	-1.92	22.91	-14.30	0.80	0.50	0.000	0692
130.1660	32.7960	-11.02	0.49	-6.09	-2.99	19.31	-15.59	0.80	0.50	0.000	0693
130.3360	32.7930	-12.50	-0.67	-7.58	-4.15	17.80	-16.78	0.90	0.70	0.000	0694
130.2170	32.7120	-11.02	-1.59	-6.09	-5.07	19.31	-17.68	0.80	0.50	0.000	0695
130.3520	32.7230	-11.90	-1.37	-6.99	-4.86	18.40	-17.49	0.80	0.60	0.000	0696
130.2910	32.6610	-11.62	-1.88	-6.70	-5.36	18.70	-17.98	0.80	0.50	0.000	0697
128.6190	32.6340	-6.66	1.33	-1.69	-2.09	23.91	-14.39	0.80	0.50	0.000	0698
131.0630	33.1220	-17.06	3.70	-12.17	0.19	13.11	-12.58	0.80	0.50	0.000	0699
130.7490	33.0110	-12.52	1.03	-7.62	-2.47	17.70	-15.18	0.80	0.60	0.000	0700
130.9960	32.8710	-14.50	0.79	-9.60	-2.71	15.70	-15.47	0.80	0.50	0.000	0701
130.7950	32.5770	-14.95	-3.46	-10.04	-6.96	15.30	-19.68	0.80	0.50	0.000	0702
131.0930	32.9510	-20.18	-0.89	-15.29	-4.40	9.99	-17.17	0.80	0.60	0.000	0703
131.1320	32.8450	-22.18	0.32	-17.29	-3.19	8.00	-15.97	0.90	0.70	0.000	0704
131.3570	33.5370	-16.88	5.37	-12.01	1.85	13.20	-10.97	0.80	0.60	0.000	0705
131.5880	33.3500	-23.57	5.13	-18.71	1.61	6.49	-11.26	0.90	0.60	0.000	0706
131.1210	33.2700	-16.84	3.62	-11.96	0.11	13.30	-12.67	0.80	0.60	0.000	0707
131.3860	33.0790	-23.53	2.88	-18.65	-0.64	6.59	-13.47	0.90	0.60	0.000	0708
131.5800	33.2280	-25.38	4.72	-20.51	1.19	4.70	-11.67	0.90	0.60	0.000	0709
130.9160	33.1910	-13.78	1.67	-8.89	-1.83	16.40	-14.57	0.80	0.60	0.000	0710
131.5310	32.5570	-22.74	3.11	-17.86	-0.41	7.40	-13.27	0.80	0.50	0.000	0711
131.3340	32.3840	-19.79	-0.03	-14.90	-3.55	10.39	-16.37	0.80	0.60	0.000	0712
131.4860	32.0690	-17.09	0.00	-12.20	-3.52	13.09	-16.37	0.80	0.50	0.000	0713
130.8660	32.0480	-13.68	-5.94	-8.76	-9.44	16.60	-22.17	0.80	0.60	0.000	0714
131.3060	31.8420	-10.43	-4.35	-5.53	-7.87	19.79	-20.68	0.80	0.60	0.000	0715
131.3060	31.3990	-1.17	-7.65	3.73	-11.17	29.08	-23.98	0.90	0.50	0.000	0716
130.1800	32.1970	-11.57	2.00	-6.64	-1.48	18.80	-14.08	0.80	0.60	0.000	0717
130.4400	31.9090	-5.46	-6.14	-0.53	-9.63	24.89	-22.28	0.90	0.70	0.000	0718
130.6520	31.6240	-10.84	-6.49	-5.91	-9.99	19.50	-22.68	0.80	0.60	0.000	0719
130.7080	31.5920	-0.53	-15.18	4.39	-18.68	29.80	-31.38	1.00	0.70	0.000	0720
130.6370	31.5520	-4.84	-13.89	0.08	-17.38	25.50	-30.07	0.80	0.70	0.000	0721
130.6990	31.4960	-2.14	-12.78	2.79	-16.28	28.20	-28.98	0.80	0.60	0.000	0722
130.2750	30.7850	-5.05	-6.48	-0.10	-9.96	25.39	-22.58	0.80	0.50	0.000	0723
131.0290	30.7530	-1.34	-8.91	3.58	-12.42	28.99	-25.18	0.80	0.60	0.000	0724
130.1980	30.4610	-4.38	-6.29	0.57	-9.77	26.09	-22.37	0.90	0.60	0.000	0725
130.9030	30.3990	-1.09	-9.83	3.84	-13.33	29.28	-26.07	0.90	0.60	0.000	0726
130.4240	30.3960	-6.85	-6.94	-1.90	-10.42	23.59	-23.07	0.90	0.70	0.000	0727
130.5540	30.2360	-5.44	-7.82	-0.50	-11.31	24.99	-23.98	0.90	0.70	0.000	0728
129.7060	29.6150	-9.68	-7.52	-4.70	-10.98	20.90	-23.49	0.90	0.60	0.000	0729
129.6940	28.4870	-9.43	-10.42	-4.44	-13.88	21.19	-26.39	0.80	0.60	0.000	0730
130.0290	28.3710	-6.99	-6.14	-2.01	-9.62	23.59	-22.19	0.80	0.60	0.000	0731
129.9220	28.2940	-7.22	-8.17	-2.23	-11.64	23.38	-24.19	0.80	0.60	0.000	0732
129.3200	28.1380	-6.09	-14.10	-1.09	-17.55	24.59	-29.98	0.80	0.60	0.000	0733
128.8940	27.8170	-4.85	-16.10	0.16	-19.54	25.89	-31.89	0.80	0.60	0.000	0734
128.6510	27.4010	-4.60	-18.46	0.42	-21.89	26.18	-34.19	0.80	0.60	0.000	0735
127.9450	26.9450	-3.09	-21.44	1.96	-24.84	27.79	-37.00	0.80	0.60	0.000	0736
128.2480	26.8590	-2.15	-20.66	2.89	-24.08	28.69	-36.30	0.80	0.60	0.000	0737
128.1440	26.7080	-2.37	-20.59	2.67	-24.00	28.48	-36.20	0.80	0.70	0.000	0738
127.2320	26.5830	-3.37	-22.51	1.70	-25.89	27.60	-37.91	0.80	0.90	0.000	0739
127.9720	26.4830	-0.58	-20.23	4.47	-23.63	30.30	-35.80	0.80	0.60	0.000	0740
127.8330	26.4470	-1.51	-22.46	3.54	-25.86	29.38	-38.00	0.80	0.60	0.000	0741
127.1440	26.3730	-1.28	-24.73	3.79	-28.10	29.70	-40.10	0.80	0.60	0.000	0742
126.7390	26.3480	-3.23	-26.53	1.85	-29.89	27.79	-41.81	0.90	0.60	0.000	0743
127.3450	26.1790	-2.66	-23.58	2.40	-26.96	28.29	-39.00	0.90	0.60	0.000	0744
127.8260	26.1690	-1.11	-23.17	3.94	-26.57	29.78	-38.71	0.80	0.60	0.000	0745
131.2910	25.9540	-71.60	38.95	-66.64	35.43	-41.13	22.62	0.80	0.60	0.000	0746
125.1710	24.8280	-1.29	-26.94	3.82	-30.23	29.89	-41.83	0.80	1.00	0.000	0747
124.6920	24.6420	-1.34	-34.26	3.79	-37.53	29.89	-49.03	0.90	0.70	0.000	0748
124.3010	24.5370	-1.47	-38.46	3.67	-41.72	29.80	-53.13	0.90	0.70	0.000	0749
124.1730	24.3390	2.12	-39.80	7.26	-43.05	33.40	-54.44	1.00	0.70	0.000	0750
123.7960	24.0610	7.19	-49.19	12.34	-52.43	38.50	-63.74	1.70	0.90	0.000	0751
139.0570	36.5390	-33.03	9.68	-28.50	5.94	-4.61	-8.20	0.80	0.50	0.000	0752
139.2690	36.0040	-33.27	11.52	-28.75	7.78	-4.82	-6.39	0.80	0.50	0.000	0753
139.1820	35.8840	-32.71	12.90	-28.17	9.16	-4.22	-5.00	1.00	0.80	0.000	0754
139.3660	35.8010	-32.79	13.14	-28.25	9.40	-4.32	-4.79	0.90	0.50	0.000	0755
141.2040	39.1110	-36.60	14.37	-32.24	10.58	-9.01	-3.88	0.80	0.60	0.000	0757
139.3700	35.6160	-33.52	15.44	-28.98	11.70	-5.03	-2.49	0.90	0.50	0.000	0758
135.7900	34.8820	-23.73	3.44	-19.04	-0.21	5.49	-13.82	0.80	0.60	0.000	0760
135.6190	34.6210	-24.29	8.50	-19.59	4.85	4.99	-8.73	0.80	0.50	0.000	0761
134.6600	34.8640	-15.12	6.89	-10.39	3.27	14.29	-10.15	0.80	0.50	0.000	0762
135.7060	34.6980	-24.77	7.12	-20.08	3.47	4.48	-10.13	0.80	0.50	0.000	0763
135.8200	34.5740	-26.37	7.24	-21.67	3.59	2.88	-10.03	0.80	0.50	0.000	0764
134.1760	34.8100	-14.20	6.79	-9.45	3.18	15.30	-10.15	0.80	0.60	0.000	0765
133.7570	34.5790	-13.40	8.01	-8.63	4.42	16.20	-8.84	0.80	0.50	0.000	0766
133.2880	34.4500	-14.19	9.40	-9.40	5.83	15.50	-7.35	0.80	0.50	0.000	0767
129.9550	33.3720	-10.01	2.75	-5.09	-0.72	20.31	-13.28	0.80	0.50	0.000	0770
130.4450	33.3460	-12.24	3.56	-7.34	0.07	18.00	-12.58	0.80	0.60	0.000	0771
129.9900	32.9460	-11.14	1.26	-6.22	-2.22	19.20	-14.78	0.80	0.50	0.000	0772
130.4300	32.5820	-12.40	-2.14	-7.49	-5.63	17.90	-18.28	0.80	0.50	0.000	0773
130.0850	32.5250	-11.76	-1.33	-6.83	-4.81	18.60	-17.39	0.80	0.50	0.000	0774
130.3240	32.4260	-13.13	-0.07	-8.21	-3.55	17.20	-16.18	0.80	0.60	0.000	0775
130.4700	31.6750	-7.77	-5.73	-2.84	-9.21	22.59	-21.87	0.80	0.50	0.000	0776
130.1360	31.4160	-3.03	-6.92	1.91	-10.40	27.39	-22.99	0.80	0.50	0.000	0777
141.5980	45.2200	-15.44	9.05	-11.33	5.26	10.83	-9.26	0.90	0.60	0.000	0778
142.3520	45.1270	-18.89	9.37	-14.82	5.56	7.23	-9.07	0.90	0.60	0.000	0779
142.7180	44.7800	-19.29	9.73	-15.21	5.92	6.83	-8.76	1.00	0.60	0.000	0780
141.7940	44.6400	-18.13	8.37	-14.01	4.57	8.23	-9.98	0.90	0.60	0.000	0781
142.2650	44.3650	-21.08	9.06	-16.97	5.25	5.23	-9.36	0.90	0.60	0.000	0782
141.6650	44.1490	-20.27	9.06	-16.13	5.27	6.22	-9.26	0.90	0.60	0.000	0783
144.5060	43.7230	-33.55	14.63	-29.52	10.78	-7.60	-4.14	1.00	0.70	0.000	0784
141.3710	43.6240	-22.55	8.20	-18.37	4.41	4.12	-10.08	0.90	0.60	0.000	0785
142.9470	43.3340	-33.48	14.17	-29.36	10.35	-7.09	-4.36	0.90	0.60	0.000	0786
142.6430	43.4320	-30.22	12.72	-26.09	8.91	-3.79	-5.76	1.00	0.70	0.000	0787
143.9020	43.1020	-38.02	19.93	-33.93	16.09	-11.79	1.25	1.00	0.60	0.000	0788
142.8700	43.0140	-35.46	16.66	-31.33	12.84	-8.99	-1.86	1.00	0.70	0.000	0789
142.0850	42.9340	-32.15	10.83	-27.98	7.03	-5.49	-7.56	1.00	0.60	0.000	0790
143.4950	42.8070	-39.47	20.17	-35.35	16.33	-13.09	1.55	1.00	0.60	0.000	0791
141.0810	42.4200	-31.88	13.45	-27.64	9.66	-4.89	-4.78	1.10	0.90	0.000	0792
143.1520	42.4860	-40.72	17.21	-36.57	13.39	-14.19	-1.35	1.00	0.70	0.000	0793
140.3710	41.9350	-26.12	9.13	-21.82	5.36	1.12	-8.98	0.90	0.60	0.000	0794
141.4530	39.8490	-32.61	11.62	-28.29	7.83	-5.20	-6.67	1.00	0.60	0.000	0795
140.9880	39.1270	-32.94	15.44	-28.58	11.66	-5.31	-2.77	1.10	0.60	0.000	0796
140.6460	37.9840	-40.41	11.58	-36.00	7.81	-12.52	-6.57	1.00	0.60	0.000	0797
140.8230	40.0450	-26.40	12.70	-22.06	8.93	1.10	-5.48	1.00	0.80	0.000	0798
140.0950	38.4340	-31.34	13.98	-26.91	10.22	-3.41	-4.08	1.00	0.80	0.000	0799
140.8420	37.0180	-41.43	11.61	-36.99	7.83	-13.42	-6.58	1.00	0.60	0.000	0800
139.4020	37.0370	-30.30	11.94	-25.80	8.19	-2.02	-6.00	1.10	0.90	0.000	0801
138.9450	36.7780	-30.92	9.26	-26.40	5.52	-2.52	-8.60	1.00	0.60	0.000	0802
140.2000	38.2890	-33.84	11.89	-29.41	8.12	-5.91	-6.19	1.00	0.60	0.000	0803
139.5220	35.4190	-34.02	20.77	-29.48	17.02	-5.53	2.81	0.90	0.80	0.000	0804
139.2260	37.8280	-26.80	9.92	-22.32	6.17	1.39	-7.99	0.90	0.60	0.000	0805
138.8800	37.7770	-21.38	7.54	-16.88	3.81	6.89	-10.30	0.90	0.60	0.000	0806
138.7800	37.4990	-20.84	7.93	-16.33	4.20	7.49	-9.90	1.00	0.60	0.000	0807
138.4570	35.6740	-28.97	8.57	-24.40	4.85	-0.32	-9.20	1.00	0.60	0.000	0809
138.9200	37.5900	-23.10	8.66	-18.60	4.93	5.19	-9.19	0.90	0.60	0.000	0810
137.5290	35.5750	-25.54	7.38	-20.93	3.68	3.29	-10.22	0.90	0.60	0.000	0811
136.4700	35.3600	-21.96	6.57	-17.31	2.89	7.08	-10.83	0.90	0.70	0.000	0812
138.9740	35.1140	-34.45	5.97	-29.88	2.24	-5.82	-11.89	1.20	0.80	0.000	0813
138.0820	35.0450	-27.32	6.30	-22.72	2.59	1.48	-11.40	1.00	0.60	0.000	0818
137.9470	34.9020	-26.46	9.77	-21.85	6.06	2.38	-7.90	1.00	0.70	0.000	0819
138.1770	34.8490	-27.62	7.11	-23.01	3.39	1.19	-10.61	1.00	0.70	0.000	0820
137.6810	34.7520	-28.22	8.91	-23.59	5.21	0.69	-8.71	1.00	0.70	0.000	0821
136.7890	35.3010	-24.61	6.14	-19.97	2.46	4.38	-11.32	0.90	0.60	0.000	0822
134.5880	35.2830	-6.98	9.98	-2.26	6.36	22.40	-7.04	1.00	0.60	0.000	0823
136.0970	34.1800	-29.57	9.60	-24.87	5.94	-0.32	-7.72	1.00	0.60	0.000	0824
135.7350	33.9690	-32.25	10.53	-27.54	6.88	-2.92	-6.72	0.90	0.60	0.000	0825
135.7090	33.6370	-36.39	12.92	-31.67	9.27	-7.02	-4.33	0.90	0.60	0.000	0826
134.3930	34.2180	-18.74	9.34	-13.98	5.73	10.79	-7.64	0.90	0.70	0.000	0827
132.0460	33.3680	-30.29	12.43	-25.44	8.89	-0.30	-4.06	0.90	0.60	0.000	0828
132.4750	33.3840	-30.23	13.42	-25.39	9.87	-0.31	-3.16	0.90	0.60	0.000	0829
133.3630	33.7040	-28.56	16.32	-23.76	12.74	1.19	-0.45	0.90	0.60	0.000	0830
130.4650	33.0970	-7.56	2.57	-2.65	-0.92	22.70	-13.57	0.90	0.60	0.000	0831
129.7210	32.8400	-9.79	-0.42	-4.85	-3.89	20.60	-16.40	0.90	0.60	0.000	0832
131.2070	33.1280	-25.84	-0.46	-20.96	-3.98	4.30	-16.77	1.00	0.70	0.000	0833
130.3610	32.0980	-11.45	-3.86	-6.52	-7.35	18.90	-19.98	0.90	0.60	0.000	0834
130.2390	31.9060	-4.98	-3.99	-0.04	-7.47	25.40	-20.08	0.90	0.60	0.000	0835
130.4080	31.7960	-6.07	-6.34	-1.14	-9.83	24.29	-22.47	0.90	0.60	0.000	0836
139.0820	35.0070	-33.45	6.58	-28.89	2.84	-4.83	-11.30	0.90	0.60	0.000	2106
139.0450	35.4150	-34.50	13.58	-29.94	9.85	-5.92	-4.29	0.90	0.40	0.000	3031
139.6540	35.4370	-36.49	19.69	-31.96	15.94	-8.03	1.71	1.00	0.50	0.000	3032
138.8820	35.3220	-33.34	8.14	-28.78	4.41	-4.72	-9.70	0.90	0.40	0.000	3038
139.1100	35.1490	-35.53	15.29	-30.97	11.55	-6.93	-2.60	1.00	0.60	0.000	3042
138.9020	35.1100	-35.76	5.45	-31.20	1.71	-7.12	-12.40	0.80	0.50	0.000	3043
137.6720	34.8350	-26.82	7.11	-22.20	3.41	2.08	-10.51	0.90	0.50	0.000	3050
137.4140	34.6720	-34.38	11.06	-29.75	7.37	-5.42	-6.51	0.90	0.60	0.000	3056
139.2680	35.7240	-34.72	13.12	-30.19	9.38	-6.23	-4.79	0.80	0.40	0.000	3063
138.9760	35.6230	-34.18	10.57	-29.63	6.84	-5.62	-7.29	0.80	0.40	0.000	3064
139.1570	35.6100	-34.65	13.40	-30.11	9.66	-6.12	-4.49	0.90	0.40	0.000	3065
139.2050	35.4290	-32.37	19.91	-27.82	16.17	-3.82	2.01	0.90	0.50	0.000	3066
138.4450	35.4440	-31.50	8.77	-26.92	5.04	-2.82	-9.00	0.90	0.50	0.000	3069
138.8140	35.4970	-32.73	9.13	-28.17	5.40	-4.12	-8.70	0.80	0.50	0.000	3070
138.5630	35.3620	-33.19	7.68	-28.62	3.95	-4.52	-10.11	0.90	0.50	0.000	3071
138.7710	35.3060	-33.36	7.23	-28.79	3.50	-4.72	-10.59	0.90	0.50	0.000	3072
138.4460	35.2890	-31.33	7.67	-26.75	3.94	-2.63	-10.10	0.90	0.50	0.000	3073
138.2540	35.2010	-33.86	9.73	-29.27	6.01	-5.11	-8.00	0.90	0.50	0.000	3074
138.6170	35.2030	-32.50	6.79	-27.93	3.06	-3.82	-11.01	0.90	0.50	0.000	3075
138.7210	35.1740	-34.19	6.42	-29.61	2.69	-5.52	-11.40	0.90	0.50	0.000	3076
138.5250	35.0670	-31.94	7.98	-27.35	4.26	-3.22	-9.80	1.20	0.70	0.000	3077
138.3690	35.1030	-31.16	9.55	-26.57	5.83	-2.42	-8.20	0.90	0.50	0.000	3078
138.1350	35.1040	-29.60	6.91	-25.00	3.19	-0.82	-10.80	0.90	0.50	0.000	3079
138.7810	34.9740	-44.01	9.53	-39.44	5.80	-15.33	-8.30	1.90	1.10	0.000	3080
138.3780	34.9900	-33.87	9.65	-29.28	5.93	-5.12	-8.10	1.00	0.50	0.000	3081
138.2500	34.9540	-35.70	12.42	-31.10	8.70	-6.92	-5.31	1.50	0.80	0.000	3082
137.8680	35.1610	-30.94	9.45	-26.34	5.74	-2.12	-8.21	1.40	0.80	0.000	3083
137.6950	35.0790	-29.79	8.92	-25.18	5.21	-0.93	-8.71	0.90	0.50	0.000	3084
138.3310	34.8360	-38.30	11.74	-33.70	8.03	-9.52	-6.00	1.70	0.90	0.000	3087
138.0750	34.9400	-31.44	9.39	-26.84	5.67	-2.63	-8.31	1.00	0.50	0.000	3088
137.9320	34.8440	-33.27	7.86	-28.66	4.15	-4.42	-9.81	1.00	0.50	0.000	3089
137.8180	34.9410	-30.17	10.05	-25.56	6.34	-1.31	-7.60	1.00	0.50	0.000	3090
138.1370	34.7580	-33.35	10.11	-28.75	6.39	-4.53	-7.60	1.10	0.60	0.000	3091
138.2260	34.7380	-34.44	11.42	-29.84	7.70	-5.63	-6.31	1.10	0.50	0.000	3092
138.0540	34.7150	-34.77	10.28	-30.16	6.57	-5.93	-7.41	1.00	0.50	0.000	3093
138.1290	34.6430	-41.26	7.51	-36.65	3.79	-12.42	-10.20	1.10	0.50	0.000	3094
137.9370	34.6700	-34.50	10.47	-29.89	6.76	-5.63	-7.20	1.00	0.60	0.000	3095
137.9110	34.7550	-33.09	9.76	-28.48	6.05	-4.23	-7.91	1.10	0.50	0.000	3096
137.7920	34.7930	-32.20	10.53	-27.58	6.82	-3.32	-7.12	1.00	0.50	0.000	3097
137.8230	34.6720	-34.11	10.05	-29.49	6.34	-5.22	-7.60	1.10	0.60	0.000	3098
137.5760	34.9380	-31.12	9.50	-26.50	5.79	-2.22	-8.11	0.90	0.50	0.000	3099
137.6330	34.7010	-32.75	10.21	-28.12	6.50	-3.83	-7.41	1.00	0.60	0.000	3100
138.2160	34.6050	-39.55	11.92	-34.94	8.21	-10.72	-5.80	0.90	0.60	0.000	3101
137.4340	34.8650	-31.46	7.66	-26.84	3.96	-2.53	-9.92	0.90	0.60	0.000	3102
137.5540	34.8090	-29.94	9.79	-25.31	6.09	-1.02	-7.81	0.90	0.60	0.000	3103
137.5150	34.7180	-33.16	10.98	-28.53	7.29	-4.22	-6.61	0.90	0.60	0.000	3104
140.9420	42.3740	-29.41	5.63	-25.16	1.85	-2.38	-12.57	2.20	1.30	0.000	0018
138.9060	36.6970	-32.94	8.85	-28.42	5.12	-4.52	-9.00	0.80	0.50	0.000	0044
136.1730	36.2310	-14.39	6.21	-9.74	2.54	14.60	-11.13	1.40	0.60	0.000	0055
133.6990	35.4900	-12.71	3.49	-7.96	-0.10	16.80	-13.35	2.30	1.30	0.000	0073
133.0590	35.4340	-12.92	3.25	-8.15	-0.33	16.70	-13.46	2.20	1.30	0.000	0074
130.6460	32.5460	-13.97	-1.89	-9.06	-5.38	16.30	-18.07	0.90	0.60	0.000	0093
131.6320	32.4450	-22.84	5.53	-17.96	2.00	7.29	-10.87	0.90	0.60	0.000	0094
131.6320	32.4450	-22.84	5.53	-17.96	2.00	7.29	-10.87	0.90	0.60	0.000	0094
131.4700	32.0220	-14.80	1.39	-9.90	-2.14	15.39	-14.98	0.90	0.60	0.000	0095
140.5970	43.2930	-23.99	7.16	-19.76	3.38	2.92	-10.99	0.80	0.50	0.000	0120
140.8260	42.6460	-31.88	5.20	-27.63	1.43	-4.88	-12.98	2.20	1.20	0.000	0137
140.3850	35.2430	-41.08	19.83	-36.57	16.06	-12.72	1.72	2.30	1.30	0.000	0226
139.9750	35.0030	-46.79	27.25	-42.26	23.49	-18.33	9.21	2.30	1.20	0.000	0227
135.1720	34.6870	-20.75	5.90	-16.03	2.27	8.60	-11.24	1.00	0.50	0.000	0356
133.3090	35.1650	-15.91	4.61	-11.14	1.03	13.70	-12.15	2.30	1.30	0.000	0381
133.7920	35.2640	-13.82	3.61	-9.06	0.02	15.70	-13.25	2.30	1.30	0.000	0389
134.3200	35.1000	-15.65	17.62	-10.91	14.01	13.80	0.65	2.20	1.20	0.000	0390
134.2350	35.0210	-15.28	4.81	-10.54	1.20	14.19	-12.14	2.20	1.20	0.000	0391
133.7350	35.0030	-15.05	4.60	-10.29	1.01	14.51	-12.25	2.30	1.20	0.000	0392
133.9610	34.9830	-16.23	6.45	-11.48	2.85	13.29	-10.44	2.30	1.20	0.000	0393
133.1200	34.9440	-15.36	4.96	-10.58	1.39	14.30	-11.76	2.30	1.20	0.000	0398
132.8240	34.5710	-11.45	5.50	-6.65	1.93	18.30	-11.16	1.40	0.80	0.000	0402
133.0100	34.3790	-16.55	13.04	-11.75	9.47	13.19	-3.66	1.60	0.90	0.000	0405
132.3450	34.3700	-15.25	7.09	-10.43	3.54	14.60	-9.47	0.50	0.40	0.000	0406
130.5220	33.5000	-11.21	8.48	-6.31	4.99	19.01	-7.68	1.00	0.60	0.000	0451
131.3280	32.6850	-21.66	0.67	-16.77	-2.84	8.50	-15.66	0.90	0.60	0.000	0477
131.1490	32.4570	-17.41	-1.08	-12.52	-4.60	12.79	-17.38	0.90	0.60	0.000	0478
131.1850	32.2460	-19.62	-4.77	-14.73	-8.28	10.59	-21.07	0.90	0.70	0.000	0479
131.5160	32.1700	-18.17	1.40	-13.28	-2.13	12.00	-14.98	0.90	0.60	0.000	0480
131.0790	31.9650	-12.46	-4.70	-7.55	-8.21	17.79	-20.98	0.90	0.60	0.000	0481
131.0220	31.7400	-5.98	-6.81	-1.07	-10.32	24.29	-23.08	0.90	0.60	0.000	0482
131.3690	31.6770	-6.53	-5.72	-1.62	-9.24	23.70	-22.06	0.90	0.60	0.000	0483
131.2170	31.4690	-0.77	-9.36	4.14	-12.87	29.49	-25.67	1.00	0.60	0.000	0484
130.5980	32.0570	-11.12	-6.31	-6.21	-9.80	19.19	-22.48	0.90	0.60	0.000	0485
130.7600	31.8550	-4.31	-2.07	0.60	-5.57	25.99	-18.28	0.90	0.70	0.000	0486
129.7950	31.7690	-4.56	-4.99	0.39	-8.45	25.89	-20.98	0.90	0.60	0.000	0487
130.2780	31.7170	-5.09	-5.88	-0.15	-9.36	25.30	-21.98	0.90	0.60	0.000	0488
130.8360	31.6170	0.88	-9.85	5.80	-13.36	31.19	-26.08	1.00	0.60	0.000	0489
130.6400	31.2350	-3.77	-9.79	1.16	-13.28	26.59	-25.97	0.90	0.60	0.000	0490
130.7230	31.1060	-1.67	-8.38	3.26	-11.88	28.69	-24.58	0.90	0.60	0.000	0491
130.9640	30.5310	-0.87	-10.52	4.06	-14.02	29.49	-26.77	1.00	0.60	0.000	0492
130.6380	30.3820	-4.42	-8.89	0.52	-12.38	25.99	-25.07	0.90	0.70	0.000	0493
122.9430	24.4540	-4.51	-69.72	0.66	-72.93	26.90	-84.05	1.50	1.00	0.000	0499
[truncated: 1,590 more rows]
